# Supplementary material for: Identification of two transcription factors that work coordinately to regulate early development in Entamoeba
Source: mBio. 2024 Nov 14;15(12):e02250-24. doi: 10.1128/mbio.02250-24 (PMC11633172; doi:10.1128/mbio.02250-24)
Supplement: Table S1 — Genes upregulated at 8 h post-encystation. [file mbio.02250-24-s0006.xlsx]

## Sheet: 502 genes
Supplementary Table 1: List of genes upregulated at 8h post-encystation
Gene ID	Product Description	Trophozoites unique	8 hour encysting parasites unique	Fold Change (Amoeba DB)
EIN_164940	NAD dependent epimerase/dehydratase, putative	162.08	5618.77	29.58
EIN_085280	pelota protein, putative	4.04	140.69	30.9
EIN_345820	hypothetical protein	20.38	739.4	32.27
EIN_177940	hypothetical protein	6.31	233.56	31.34
EIN_328400	rap GTPase-activating protein, putative	1.76	67.79	31.79
EIN_275170	hypothetical protein	1.57	63.61	34.54
EIN_498460	hypothetical protein	0.5	20.36	35.4
EIN_079420	hypothetical protein	1.86	79.85	38.19
EIN_419700	hypothetical protein	0.61	27.05	36.89
EIN_087400	hypothetical protein	0.87	38.97	36.57
EIN_359770	hypothetical protein	0.81	36.3	38.58
EIN_080750	hypothetical protein	1.81	84.56	45.66
EIN_340650	hypothetical protein	0.15	7.25	39.99
EIN_129150	hypothetical protein	6.26	304.9	42.46
EIN_079970	hypothetical protein	2.77	138.68	46.05
EIN_371090	hypothetical protein	0.26	13.27	42.44
EIN_052220	hypothetical protein	1.71	89.01	46.42
EIN_406300	DNA-directed RNA polymerase III subunit RPC3, putative	0.49	25.53	45.08
EIN_018590	ABC transporter, putative	0.65	33.98	45.52
EIN_187330	hypothetical protein	8.75	465.66	47.06
EIN_018520	RNA-binding protein, putative	1.29	71.35	47.89
EIN_229770	rap GTPase-activating protein, putative	1.45	80.36	45.88
EIN_381370	thioredoxin H-type, putative	0.27	15.28	29.88
EIN_175490	A/G-specific adenine DNA glycosylase, putative	0.44	25.04	49.39
EIN_371510	hypothetical protein	3.22	184.63	46.7
EIN_178710	hypothetical protein	0.63	36.94	51.34
EIN_085060	WD repeat-containing protein, putative	0.54	32.3	49.23
EIN_497340	hypothetical protein	0.37	23.76	52.26
EIN_269840	rhogap domain containing protein	1.62	104.7	58.46
EIN_228360	glucosamine--fructose-6-phosphate aminotransferase, putative	16.52	1073.28	58.31
EIN_425170	hypothetical protein	0.18	11.7	56.37
EIN_327450	serine/threonine protein phosphatase PP1-2, putative	1.71	116.72	52.96
EIN_249260	hypothetical protein	0.38	26.2	57.2
EIN_155370	hypothetical protein	0.48	34.37	58.78
EIN_399490	nucleoporin nup211, putative	0.2	14.47	61.69
EIN_344250	hypothetical protein	52.3	3799.38	63.03
EIN_026240	hypothetical protein	0.37	27.06	63.73
EIN_018610	hypothetical protein	0.8	58.67	60.11
EIN_097690	hypothetical protein	0.45	33.01	61.46
EIN_404920	tubulin alpha-1 chain, putative	1.69	127.14	66.03
EIN_163910	hypothetical protein	0.66	50.62	64.62
EIN_026760	hypothetical protein	0.62	48.72	67.1
EIN_080730	Cyst wall-specific glycoprotein Jacob family protein	5.13	411.17	101.33
EIN_486880	hypothetical protein	5.46	462.48	71.75
EIN_512360	polyadenylate-binding protein, cytoplasmic and nuclear, putative	0.63	54.43	75
EIN_335510	hypothetical protein	0.26	22.68	74.79
EIN_046850	hypothetical protein	0.38	33.61	76.07
EIN_173780	casein kinase II subunit beta-3, putative	0.53	48.11	79.24
EIN_470030	hypothetical protein	0.29	26.38	76.83
EIN_152750	phosphatase, putative	0.23	21.28	66.94
EIN_054420	alpha-amylase, putative	0.1	9.66	80.56
EIN_179660	hypothetical protein	0.08	7.75	92.95
EIN_061160	cohesin subunit rad21, putative	0.44	43.18	84.08
EIN_129120	hypothetical protein	0.18	17.77	81.23
EIN_315520	hypothetical protein	0.34	34.02	87.72
EIN_173250	hypothetical protein	0.14	14.03	89.92
EIN_485490	hypothetical protein	0.13	13.1	90.89
EIN_096210	hypothetical protein	0.09	9.19	178.57
EIN_060490	hypothetical protein	0.35	35.74	94.55
EIN_340580	lysozyme, putative	0.69	70.81	84.14
EIN_390730	Rho/RAC guanine nucleotide exchange factor, putative	0.22	22.84	89.22
EIN_371540	hypothetical protein	0.27	28.3	82.24
EIN_095450	hypothetical protein	0.05	5.29	109.24
EIN_032040	Rho/RAC guanine nucleotide exchange factor, putative	0.08	8.51	94.64
EIN_183350	hypothetical protein	0.26	28.77	103.67
EIN_312830	hypothetical protein	0.29	32.71	96.51
EIN_057240	hypothetical protein	0.28	32.12	91.17
EIN_251950	hypothetical protein	0.52	59.77	103.93
EIN_172660	hypothetical protein	0.18	20.8	73.26
EIN_224320	hypothetical protein	0.3	35.21	106.31
EIN_162040	hypothetical protein	0.25	29.75	110.27
EIN_275240	hypothetical protein	0.23	27.5	104.34
EIN_381760	thioredoxin H-type, putative	0.11	13.39	30.43
EIN_486820	hypothetical protein	0.24	29.32	103.85
EIN_320060	hypothetical protein	0.31	38.25	109.36
EIN_387730	hypothetical protein	0.09	11.2	112.08
EIN_175880	centaurin beta, putative	0.15	18.81	117.1
EIN_022240	Rho/RAC guanine nucleotide exchange factor, putative	0.08	10.07	122
EIN_221990	splicing factor U2AF 23 kDa subunit, putative	0.15	18.9	141.6
EIN_044530	hypothetical protein	1.45	182.82	102.31
EIN_315270	coiled-coil domain containing protein, putative	0.09	11.45	112.98
EIN_172950	hypothetical protein	0.15	19.58	113.48
EIN_086030	hypothetical protein	0.06	7.86	111.9
EIN_169350	translation initiation factor eif-2B beta subunit, putative	0.08	10.67	147.45
EIN_151920	GTP-binding protein ryH1, putative	0.53	70.7	113.13
EIN_430440	WD repeat domain phosphoinositide-interacting protein, putative	0.26	34.91	116.23
EIN_379790	hypothetical protein	0.36	48.85	116.3
EIN_086890	hypothetical protein	0.23	31.69	116.87
EIN_397200	hypothetical protein	0.13	18.12	154.6
EIN_410040	hypothetical protein	0.54	75.75	122.02
EIN_056530	elongation factor, putative	0.07	9.91	138.55
EIN_372280	hypothetical protein	0.43	62.23	119.45
EIN_114790	hypothetical protein	1.02	148.09	121.97
EIN_408850	hypothetical protein	1.35	197.21	106.87
EIN_176550	hypothetical protein	0.33	48.59	127.39
EIN_025910	nep1, putative	0.38	56.33	129.23
EIN_055490	hypothetical protein	0.03	4.46	187.77
EIN_080060	hypothetical protein	0.29	43.69	126.04
EIN_273360	hypothetical protein	0.08	12.11	164.71
EIN_283600	hypothetical protein	2.52	382.73	119.49
EIN_002990	hypothetical protein	0.12	18.3	144.41
EIN_032870	carboxy-terminal domain RNA polymerase II polypeptide A small phosphatase, putative	0.19	29.28	133.89
EIN_226770	hypothetical protein	0.5	77.27	131.61
EIN_452770	hypothetical protein	0.28	43.28	139.3
EIN_172500	hypothetical protein	0.14	21.96	181.88
EIN_150940	hypothetical protein	0.01	1.57	154.27
EIN_034580	hypothetical protein	0.14	22.26	152.41
EIN_058000	hypothetical protein	0.13	20.72	137.48
EIN_063180	thioredoxin, putative	0.57	91.36	127.56
EIN_224270	hypothetical protein	0.12	19.27	173.4
EIN_495480	Cyst wall-specific glycoprotein Jacob family protein	1.59	258.69	139.35
EIN_093670	hypothetical protein	0.24	39.19	137.37
EIN_453460	hypothetical protein	0.12	19.69	319.76
EIN_268000	hypothetical protein	0.14	23.18	153.21
EIN_398820	hypothetical protein	0.06	10.21	142.27
EIN_173810	hypothetical protein	0.06	10.28	180.71
EIN_460470	antigenic protein P1, putative	0.03	5.24	96.34
EIN_311760	hypothetical protein	0.34	60.18	159.08
EIN_083330	hypothetical protein	0.27	48.07	199.67
EIN_408820	hypothetical protein	0.09	16.66	173.59
EIN_060680	hypothetical protein	0.09	16.74	195.65
EIN_162160	hypothetical protein	0.71	132.58	162.46
EIN_080050	Cyst wall-specific glycoprotein Jacob family protein	2.73	513.9	109.58
EIN_376540	plasma membrane calcium-transporting atpase, putative	0.39	73.44	175.8
EIN_060500	hypothetical protein	0.52	97.93	162.35
EIN_306690	hypothetical protein	0.07	13.27	184.77
EIN_314600	myotubularin, putative	0.18	34.47	152.41
EIN_096950	hypothetical protein	0.25	48.37	168.98
EIN_057270	hypothetical protein	0.23	44.66	181.42
EIN_111540	hypothetical protein	0.06	11.68	220.2
EIN_268310	hypothetical protein	0.14	27.64	175.28
EIN_026170	phospholipase D, putative	0.17	33.62	178.8
EIN_425140	hypothetical protein	0.11	22.18	189.28
EIN_390660	hypothetical protein	0.03	6.14	237.7
EIN_308530	hypothetical protein	0.07	14.41	192.12
EIN_085110	alpha-amylase, putative	0.12	24.97	191.49
EIN_113560	serine-threonine protein kinase, putative	0.18	37.49	179.9
EIN_060220	kinesin heavy chain isoform 5C, putative	0.11	23	185.64
EIN_406250	sphingomyelin phosphodiesterase, putative	0.1	21	201.19
EIN_152430	protein tyrosine phosphatase type IVA protein, putative	0.21	44.3	194.3
EIN_061190	protein serine/threonine kinase, putative	0.01	2.11	180.94
EIN_117960	protein serine/threonine kinase, putative	0.04	8.5	168.59
EIN_093620	hypothetical protein	0.44	93.52	179.45
EIN_186410	ras GTP exchange factor, son of sevenless, putative	0.05	10.63	203.52
EIN_064500	hypothetical protein	0.07	14.96	244.26
EIN_066060	RNA-binding protein, putative	0.23	49.19	190.86
EIN_059810	hypothetical protein	0.04	8.57	233.51
EIN_023860	Cyst wall-specific glycoprotein Jacob family protein	7.93	1712.44	169.87
EIN_224290	hypothetical protein	0.02	4.34	252.4
EIN_056270	hypothetical protein	0.05	10.89	264.1
EIN_380000	protein btn-1 precursor, putative	0.25	54.46	187.12
EIN_228370	hypothetical protein	0.18	39.36	203.62
EIN_221720	hypothetical protein	0.2	43.95	212.16
EIN_371690	hypothetical protein	0.09	20.03	253.88
EIN_065920	hypothetical protein	0.06	13.66	196.65
EIN_066110	hypothetical protein	0.07	16.03	264.21
EIN_328200	hypothetical protein	0.15	34.39	213.88
EIN_228810	hypothetical protein	0.05	11.62	178.99
EIN_095120	hypothetical protein	0.18	41.86	244.77
EIN_316700	serine/threonine protein kinase ppk15, putative	0.04	9.33	241.52
EIN_267390	phosphatidic acid phosphatase type 2 domain containing protein 1B, putative	0.12	28.07	263.9
EIN_267240	hypothetical protein	0.29	68.16	208.94
EIN_283620	hypothetical protein	0.05	12.15	244.78
EIN_056380	serine/threonine protein kinase 17A, putative	0.05	12.21	253.42
EIN_047450	hypothetical protein	0.04	10.02	276.3
EIN_372260	hypothetical protein	0.58	147.42	216.33
EIN_184350	Rho-associated protein kinase, putative	0.05	12.81	308.37
EIN_184990	hypothetical protein	0.32	82.35	228.71
EIN_411300	serine/threonine protein kinase-transforming protein Rmil, putative	0.06	15.58	319.49
EIN_359660	E3 ubiquitin protein ligase HUWE1, putative	0.04	10.42	262.27
EIN_341170	beta-1,3-N-acetylglucosaminyltransferase, putative	0.18	46.95	246.59
EIN_084610	hypothetical protein	0.1	26.21	252.49
EIN_074280	hypothetical protein	0.82	215.26	224.04
EIN_386870	hypothetical protein	0.19	52.39	268.95
EIN_058320	hypothetical protein	0.09	25.2	165.42
EIN_081950	hypothetical protein	0.06	16.82	269.44
EIN_054650	hypothetical protein	0.22	62.55	253.13
EIN_093870	alkyl/aryl-sulfatase BDS1, putative	0.05	14.33	304.63
EIN_184980	hypothetical protein	0.02	5.74	193.6
EIN_222030	hypothetical protein	0.1	30.09	337.45
EIN_371790	hypothetical protein	0.4	122.54	277.45
EIN_074290	ankyrin repeat-containing protein, putative	0.04	12.36	341.8
EIN_036290	elongation factor 1-alpha, putative	0.09	27.97	363.67
EIN_309560	NEDD8-activating enzyme E1 catalytic subunit, putative	0.33	104.39	273.14
EIN_419250	hypothetical protein	0.03	9.53	172.09
EIN_470210	hypothetical protein	0.15	48.14	259.1
EIN_376430	plasma membrane calcium-transporting atpase, putative	0.03	9.69	342.94
EIN_043900	hypothetical protein	0.04	13.03	371.43
EIN_061280	AMP deaminase, putative	0.02	6.52	312.52
EIN_391440	hypothetical protein	0.05	16.36	391.19
EIN_096480	Rho GTPase-activating protein, putative	0.17	56	308.5
EIN_410990	hypothetical protein	0.35	116.39	300.96
EIN_215610	protein kinase, putative	0.04	13.32	512.64
EIN_043740	hypothetical protein	0.14	46.67	296.95
EIN_047360	oxysterol-binding protein, putative	0.19	64.83	300.15
EIN_246970	hypothetical protein	0.35	122.2	316.8
EIN_419440	hypothetical protein	0.12	42.06	411.04
EIN_093420	hypothetical protein	0.04	14.11	182.08
EIN_371150	synaptojanin, putative	0.03	10.86	357.95
EIN_379330	bromodomain containing protein, putative	0.06	21.92	398.99
EIN_206260	trichome differentiation protein GL1, putative	0.16	58.9	265.67
EIN_400370	transmembrane protein, putative	0.07	26.01	290.81
EIN_250250	hypothetical protein	0.06	22.92	421.53
EIN_258950	hypothetical protein	0.29	111.46	405.01
EIN_248130	aspartate aminotransferase, putative	1.97	764.35	314.56
EIN_060170	magnesium and cobalt transport protein, putative	0.06	23.36	491.55
EIN_430430	hypothetical protein	0.09	36.38	420.61
EIN_252660	Hypothetical protein	0.09	37.46	143.25
EIN_025330	hypothetical protein	0.45	190.45	377.51
EIN_405590	hypothetical protein	4.45	1886.52	347.02
EIN_052930	Cyst wall-specific glycoprotein Jacob family protein	1.22	517.96	365.83
EIN_406400	hypothetical protein	0.08	34.26	404.8
EIN_224710	protein serine/threonine kinase, putative	0.03	12.9	583.9
EIN_411200	hypothetical protein	1.04	450.6	354.96
EIN_057330	hypothetical protein	0.45	196.25	380.7
EIN_058380	hypothetical protein	0.09	39.3	470.39
EIN_155610	DNA helicase hus2, putative	0.02	9.22	460.24
EIN_065740	hypothetical protein	0.06	27.68	558.38
EIN_025660	serine/threonine protein kinase HT1, putative	0.04	18.86	252.29
EIN_226280	hypothetical protein	0.06	28.33	573.48
EIN_094110	hypothetical protein	0.03	14.24	569.02
EIN_372270	hypothetical protein	0.25	120.36	409.63
EIN_519040	hypothetical protein	0.03	15.03	269.69
EIN_055480	serine/threonine protein phosphatase 2B catalytic subunit A1, putative	0.23	117.01	531.3
EIN_410320	hypothetical protein	0.26	134.48	475.07
EIN_059960	cell division protein kinase, putative	0.08	42.23	315.74
EIN_268570	dab2-interacting protein, putative	0.08	43.18	647.89
EIN_095950	hypothetical protein	0.17	92.18	624.69
EIN_473160	leukocyte elastase inhibitor A, putative	0.08	47.32	708.48
EIN_096100	hypothetical protein	0.06	35.77	707.03
EIN_130500	hypothetical protein	0.17	101.35	577.54
EIN_086410	hypothetical protein	0.03	18.14	378.24
EIN_430810	hypothetical protein	0.3	181.51	517.12
EIN_282100	hypothetical protein	0.84	515.64	502.02
EIN_253380	hypothetical protein	0.06	36.9	482.42
EIN_132310	hypothetical protein	0.03	18.68	385.32
EIN_484780	hypothetical protein	0.12	74.93	690.52
EIN_047200	derlin-3, putative	0.15	94.29	743.67
EIN_250260	hypothetical protein	0.02	12.74	617.13
EIN_390420	hypothetical protein	0.02	12.74	359.18
EIN_155730	protein white, putative	0.02	12.77	408.38
EIN_066020	chitin synthase, putative	0.22	141.82	547.71
EIN_247000	hypothetical protein	0.08	51.61	504.25
EIN_215170	pre-mRNA-processing-splicing factor, putative	0.01	6.48	588.49
EIN_381340	hypothetical protein	0.01	6.59	462.73
EIN_284140	glutamate dehydrogenase, putative	0.12	80.3	577.06
EIN_005660	hypothetical protein	0.07	47.37	410.79
EIN_129870	hypothetical protein	0.16	108.46	788.25
EIN_111660	hypothetical protein	0.03	20.7	473.41
EIN_188280	hypothetical protein	1.37	949.15	580.11
EIN_057030	hypothetical protein	0.05	35.43	387.92
EIN_318340	hypothetical protein	0.01	7.14	304.11
EIN_249330	hypothetical protein	0.05	38.31	826.54
EIN_182640	NAD-dependent deacetylase, putative	0.04	32.76	550.63
EIN_095070	rab11, putative	0.06	52.37	549.94
EIN_284040	glutamine synthetase, putative	0.67	651.43	790.13
EIN_411030	hypothetical protein	0.43	456.2	940.25
EIN_474300	hypothetical protein	0.02	22.36	611.99
EIN_274730	hypothetical protein	0.11	148.24	1484.99
EIN_052750	RAB GDP/GTP exchange factor, putative	0.02	31.04	951.36
EIN_007910	protein serine/threonine kinase, putative	0	2.59	214.78
EIN_015160	F-actin-capping protein subunit alpha, putative	0	14.51	466.83
EIN_015400	hypothetical protein	0	17.81	503.64
EIN_016390	hypothetical protein	0	31.01	849.76
EIN_017220	cysteine proteinase 2 precursor, putative	0	43.56	1722.68
EIN_018800	AMP deaminase, putative	0	2.56	437.74
EIN_020690	hypothetical protein	0	20.34	6.12045e+06
EIN_022200	hypothetical protein	0	10.5	1070.78
EIN_022580	hypothetical protein	0	16.35	947.52
EIN_023770	DEAD box ATP-dependent RNA helicase, putative	0	5.65	355.56
EIN_025790	hypothetical protein	0	37.05	520.3
EIN_032010	palmitoyltransferase SWF1, putative	0	17.61	603.2
EIN_047780	hypothetical protein	0	24.25	1449.17
EIN_048180	hypothetical protein	0	22.4	7.64586e+06
EIN_052530	hypothetical protein	0	18.97	376.23
EIN_053520	vacuolar ATP synthase subunit D, putative	0	18.46	654.8
EIN_054410	guanyl-nucleotide exchange factor, putative	0	2.37	508.11
EIN_054830	Rho/RAC guanine nucleotide exchange factor, putative	0	7.34	315.99
EIN_054890	hypothetical protein	0	6.98	425.32
EIN_054980	calcineurin catalytic subunit A, putative	0	0.15	612.06
EIN_055510	hypothetical protein	0	10.78	332.06
EIN_055860	hypothetical protein	0	15.13	574.69
EIN_055890	hypothetical protein	0	9.84	442.04
EIN_056720	potassium channel, putative	0	4.1	401.89
EIN_057780	hypothetical protein	0	6.95	469.25
EIN_059420	cullin-1, putative	0	20.18	1832.12
EIN_061040	serine/threonine protein phosphatase 2B catalytic subunit, putative	0	11.43	639.57
EIN_064230	hypothetical protein	0	32.84	638.24
EIN_065880	2-deoxyglucose-6-phosphate phosphatase, putative	0	28.58	6.48359e+06
EIN_080300	hypothetical protein	0	23.2	763.55
EIN_080410	rho gtpase activating protein, putative	0	10	389.02
EIN_080890	tRNA-dihydrouridine synthase, putative	0	13.61	587.67
EIN_083070	hypothetical protein	0	13.26	411.73
EIN_085400	hypothetical protein	0	16.49	600.69
EIN_085540	cell cycle control protein cwf22, putative	0	7.08	546.45
EIN_086450	Ras guanine nucleotide exchange factor, putative	0	5.79	660.95
EIN_086560	hypothetical protein	0	17.88	617.71
EIN_095830	branched-chain-amino-acid aminotransferase, putative	0	64.29	2906.04
EIN_096490	AP2-associated protein kinase, putative	0	17.67	1146.67
EIN_096900	hypothetical protein	0	125.41	2147.39
EIN_117280	hypothetical protein	0	9.9	47.22
EIN_118460	hypothetical protein	0	59.21	1410.23
EIN_130190	hypothetical protein	0	68.54	2000.46
EIN_134440	hypothetical protein	0	37.83	1194.53
EIN_136390	lysozyme, putative	0	18.63	664.75
EIN_143880	ras, putative	0	21.24	521.93
EIN_145680	hypothetical protein	0	5.78	42.03
EIN_151340	ariadne RING finger, putative	0	25.03	819.99
EIN_153680	hypothetical protein	0	7.69	345.86
EIN_154170	hypothetical protein	0	3.3	644.81
EIN_154430	MutL C-terminal dimerization domain containing protein	0	5.52	327.82
EIN_162190	hypothetical protein	0	8.03	433.39
EIN_169080	hypothetical protein	0	41.92	1009.15
EIN_171490	hypothetical protein	0	18.33	590.2
EIN_173840	pre-mRNA-splicing factor PRP46, putative	0	11.12	469.08
EIN_174050	meiotic coiled-coil protein, putative	0	19.67	1188.59
EIN_174640	hypothetical protein	0	5.32	449.04
EIN_175590	hypothetical protein	0	3.92	310.06
EIN_175800	hypothetical protein	0	18.2	597.04
EIN_176020	ubiquitination factor E4, putative	0	29.74	3000.18
EIN_178730	hypothetical protein	0	16.94	404.41
EIN_182950	hypothetical protein	0	6.63	380.7
EIN_184510	hypothetical protein	0	18.39	866.62
EIN_186320	hypothetical protein	0	9.9	644.67
EIN_186330	sodium/sulfate transporter, putative	0	6.39	527.63
EIN_207360	exocyst complex component, putative	0	27.03	2616.72
EIN_222100	hypothetical protein	0	2.56	373.35
EIN_222570	hypothetical protein	0	19.72	1468.34
EIN_227280	hypothetical protein	0	14.5	758.96
EIN_227340	hypothetical protein	0	5.43	661.91
EIN_227400	hypothetical protein	0	9.98	644.24
EIN_227530	hypothetical protein	0	17.15	653.44
EIN_227920	hypothetical protein	0	3.95	1068.1
EIN_228350	hypothetical protein	0	11.64	691.37
EIN_229310	hypothetical protein	0	26.25	425.6
EIN_229850	cation transporter, putative	0	6.6	401.44
EIN_246810	DNA double-strand break repair Rad50 ATPase, putative	0	4.34	367.85
EIN_249290	hypothetical protein	0	4.26	362.22
EIN_249300	hypothetical protein	0	31.24	3697.14
EIN_251240	hypothetical protein	0	16.48	6.44093e+06
EIN_254540	inositol polyphosphate 5-phosphatase, putative	0	4.5	310.97
EIN_254710	Rho/RAC guanine nucleotide exchange factor, putative	0	9.99	1093.61
EIN_254970	hypothetical protein	0	15.05	317.12
EIN_258800	negative regulator of the PHO system, putative	0	5.99	367.02
EIN_267180	actin-100, putative	0	9.02	400.62
EIN_267200	hypothetical protein	0	39	773.79
EIN_267530	serine/threonine protein kinase ppk15, putative	0	6.18	409.5
EIN_267950	hypothetical protein	0	50.27	1625.5
EIN_268730	hypothetical protein	0	36.47	1218.54
EIN_273740	hypothetical protein	0	5.94	426.26
EIN_274690	O-acyltransferase domain containing protein, putative	0	11.44	666.42
EIN_279710	hypothetical protein	0	0.27	555.56
EIN_281100	hypothetical protein	0	15.84	722.08
EIN_281610	guanine nucleotide exchange factor, putative	0	4.66	343.54
EIN_284190	cysteine proteinase 2 precursor, putative	0	12.96	568.32
EIN_289480	hypothetical protein	0	4.46	627.78
EIN_291490	protein serine/threonine kinase, putative	0	1.17	398.51
EIN_307290	hypothetical protein	0	26.52	713.6
EIN_311730	hypothetical protein	0	30.59	718.25
EIN_315380	hypothetical protein	0	37.08	1095.38
EIN_318790	hypothetical protein	0	30.48	1517.19
EIN_319820	heat stress transcription factor C-1, putative	0	26.98	867.66
EIN_324210	hypothetical protein	0	4.26	723.65
EIN_327370	amino acid transporter, putative	0	4.98	307.02
EIN_335220	hypothetical protein	0	11.71	600.06
EIN_345780	hypothetical protein	0	66.56	1422.34
EIN_360980	hypothetical protein	0	7.9	493.63
EIN_361320	hypothetical protein	0	3.81	494.11
EIN_370090	NAD-dependent deacetylase sirtuin-2, putative	0	6.85	312.41
EIN_371390	receptor tyrosine protein kinase let-23 precursor, putative	0	7.35	755.56
EIN_375480	magnesium and cobalt transport protein, putative	0	10.95	521.25
EIN_376420	hypothetical protein	0	5.34	356.91
EIN_377190	hypothetical protein	0	30.77	878.78
EIN_378170	hypothetical protein	0	3.7	393.05
EIN_380450	hypothetical protein	0	8.24	1204.13
EIN_380700	hypothetical protein	0	6.53	400.62
EIN_381590	GTP-binding nuclear protein Ran, putative	0	27.49	651.54
EIN_388080	hypothetical protein	0	40.03	2132.3
EIN_391510	hypothetical protein	0	26.72	645.78
EIN_396630	hypothetical protein	0	1.01	301.72
EIN_397340	hypothetical protein	0	0.68	284.63
EIN_398160	hypothetical protein	0	10.95	407.51
EIN_398190	hypothetical protein	0	11.8	1232.99
EIN_398300	hypothetical protein	0	15.91	1103.96
EIN_398740	serine-threonine protein kinase, putative	0	5.47	6.15798e+06
EIN_399640	protein serine/threonine kinase, putative	0	1.81	638.08
EIN_404520	hypothetical protein	0	4.85	351.17
EIN_405090	cation-transporting ATPase, putative	0	4.04	511.36
EIN_405320	serine-threonine protein kinase, putative	0	11.24	1208.03
EIN_407300	hypothetical protein	0	22	487.07
EIN_408620	hypothetical protein	0	217.95	4991.83
EIN_409180	hypothetical protein	0	17.26	542.5
EIN_409370	phosphatidylinositol kinase, putative	0	3.51	464.25
EIN_409500	villidin, putative	0	20.48	945.39
EIN_409690	rap GTPase-activating protein, putative	0	10.86	1156.67
EIN_411330	hypothetical protein	0	11.61	439.18
EIN_418490	O-linked N-acetylglucosamine transferase, ogt, putative	0	5.03	563.69
EIN_419410	hypothetical protein	0	4.41	421.04
EIN_424370	hypothetical protein	0	17.28	8.3481e+06
EIN_424930	hypothetical protein	0	15.71	472.81
EIN_429010	hypothetical protein	0	10.48	983.04
EIN_429140	capsular polysaccharide phosphotransferase, putative	0	17.29	776.04
EIN_429630	protein ARV1, putative	0	32.41	1001.27
EIN_430140	serine/threonine protein phosphatase 2B catalytic subunit A1, putative	0	9.45	677
EIN_430600	hypothetical protein	0	8.34	483.15
EIN_439810	hypothetical protein	0	2.19	169.65
EIN_444180	leucine rich repeat containing protein BspA family protein	0	3.7	440.12
EIN_451260	hypothetical protein	0	15.66	1291.87
EIN_453340	hypothetical protein	0	7.13	895.52
EIN_453950	hypothetical protein	0	31.75	833.81
EIN_455280	hypothetical protein	0	5.06	343.42
EIN_461620	hypothetical protein	0	16.97	317.14
EIN_462250	hypothetical protein	0	13.55	718.95
EIN_462390	hypothetical protein	0	27.26	519.33
EIN_467870	guanyl-nucleotide exchange factor, putative	0	1.97	360.05
EIN_467970	hypothetical protein	0	15.55	835.54
EIN_468460	hypothetical protein	0	18.9	488.49
EIN_468810	hypothetical protein	0	22.85	1129.65
EIN_469600	hypothetical protein	0	9.63	431.33
EIN_473150	hypothetical protein	0	14.47	1041.94
EIN_485080	hypothetical protein	0	26.6	455.07
EIN_485510	dual specificity protein kinase lkH1, putative	0	18.09	6.22899e+06
EIN_485680	hypothetical protein	0	15.92	1000.27
EIN_485720	TFIIH basal transcription factor complex p44 subunit, putative	0	14.38	600.69
EIN_487730	sphingomyelin phosphodiesterase, putative	0	19.11	979.43
EIN_493980	hypothetical protein	0	10.64	8.25858e+06
EIN_496710	hypothetical protein	0	15.59	327.96
EIN_497870	hypothetical protein	0	11.25	553.77
EIN_497900	TATA-box-binding protein, putative	0	33.31	6.17036e+06
EIN_498290	hypothetical protein	0	7.17	1566.61
EIN_503100	hypothetical protein	0	15.56	1198.1
EIN_505170	hypothetical protein	0	26.55	443.62
EIN_507490	hypothetical protein	0	10.47	769.12
EIN_519030	hypothetical protein	0	0.08	373.35
EIN_522670	hypothetical protein	0	8.53	615.51
EIN_031230	ankyrin repeat-containing protein, putative	0	7.96	589.1
EIN_034200	hypothetical protein	0	26.87	675.06
EIN_041180	hypothetical protein	0	17.03	706
EIN_055730	hypothetical protein	0	10.49	776.4
EIN_059330	hypothetical protein	0	4.4	834.76
EIN_060150	hypothetical protein	0	15.85	1099.5
EIN_065150	hypothetical protein	0	3.18	320.24
EIN_083630	hypothetical protein	0	15.37	1112.66
EIN_084450	syntaxin-61, putative	0	18.45	325.63
EIN_085260	hypothetical protein	0	101.72	2448.66
EIN_085590	hypothetical protein	0	20.21	357.53
EIN_086730	phosphoinositide 5-phosphatase, putative	0	12.1	7.2587e+06
EIN_086860	hypothetical protein	0	2.72	301.35
EIN_087380	hypothetical protein	0	27.5	779.76
EIN_095100	hypothetical protein	0	24.85	402.8
EIN_095700	hypothetical protein	0	2.17	895.16
EIN_095740	hypothetical protein	0	26.82	678.94
EIN_097200	hypothetical protein	0	21.84	446.97
EIN_118220	hypothetical protein	0	63.8	1543.82
EIN_119650	hypothetical protein	0	5.14	244.87
EIN_129290	hypothetical protein	0	32.54	447.16
EIN_134430	hypothetical protein	0	8.39	558.06
EIN_135060	hypothetical protein	0	15.93	432.39
EIN_136160	hypothetical protein	0	16.2	359.97
EIN_139560	hypothetical protein	0	3.39	687.31
EIN_155330	hypothetical protein	0	39.72	947.77
EIN_155660	multidrug resistance-associated protein, putative	0	3.77	559.59
EIN_171880	Cyst wall-specific glycoprotein Jacob family protein	0	295.19	7544.95
EIN_186020	acetylornithine deacetylase, putative	0	16.55	817.51
EIN_194360	protein ASC1, putative	0	71.72	2974.99
EIN_201590	hypothetical protein	0	4.91	679.29
EIN_224360	serine-threonine protein kinase, putative	0	3.8	484.5
EIN_224510	hypothetical protein	0	9.65	579.02
EIN_229290	hypothetical protein	0	11.17	469.66
EIN_230510	protein kinase, putative	0	15.8	420.23
EIN_252150	hypothetical protein	0	8.23	666.5
EIN_274790	hypothetical protein	0	17.36	628.92
EIN_275090	hypothetical protein	0	10.37	607.22
EIN_275260	hypothetical protein	0	16.66	310
EIN_275610	hypothetical protein	0	19.76	847.6
EIN_284570	hypothetical protein	0	40.56	413.89
EIN_296600	hypothetical protein	0	12.43	533
EIN_307430	hypothetical protein	0	12.35	6.77883e+06
EIN_310060	hypothetical protein	0	15.68	358.56
EIN_315910	hypothetical protein	0	20.91	550.01
EIN_377590	hypothetical protein	0	37.89	852.82
EIN_377650	hypothetical protein	0	9.73	386.66
EIN_380950	hypothetical protein	0	23.08	1028.86
EIN_381300	hypothetical protein	0	7.27	999.3
EIN_381460	hypothetical protein	0	28.96	669.12
EIN_381480	hypothetical protein	0	17.7	1269.67
EIN_386850	hypothetical protein	0	8.25	503.62
EIN_390900	hypothetical protein	0	7.95	387.73
EIN_407310	hypothetical protein	0	27.52	1353.91
EIN_418150	hypothetical protein	0	5.96	355.46
EIN_421290	hypothetical protein	0	8.79	419.88
EIN_424390	hypothetical protein	0	5.27	352.33
EIN_424990	hypothetical protein	0	31.62	494.27
EIN_430830	hypothetical protein	0	10.41	420.71
EIN_475530	homeobox protein knotted-1, putative	0	19.58	673.27
EIN_480620	hypothetical protein	0	72.15	3433.84
EIN_480630	hypothetical protein	0	8.34	525.93
EIN_489580	hypothetical protein	0	23.01	793.49
EIN_500630	serine/threonine protein phosphatase 2B catalytic subunit gamma isoform, putative	0	27.59	1349.9
EIN_520810	hypothetical protein	0	0.08	347.93
EIN_523820	hypothetical protein	0	20.1	619.12
EIN_525560	Sec23 protein, putative	0	10.4	388.93
