# Supplementary material for: Identification of two transcription factors that work coordinately to regulate early development in Entamoeba
Source: mBio. 2024 Nov 14;15(12):e02250-24. doi: 10.1128/mbio.02250-24 (PMC11633172; doi:10.1128/mbio.02250-24)
Supplement: Table S2 — Proteins identified by LC-MS. [file mbio.02250-24-s0007.xlsx]

## Sheet: M9 WT-1
Supplementary Table 2: List of proteins identified by LC/MS
M9 WT-1 sample
Description	|Log Prob|	Best |Log Prob|	Best score	Total Intensity	# of spectra	# of unique peptides	# of mod peptides	Coverage %	# AA's in protein	Protein DB number
>EIN_406320	119.97	6.75	682.7	1.74192e+08	119	46	2	78.9	237	5380
>EIN_052400	87.64	8.03	733.1	7.72608e+07	62	30	10	84	150	1816
>EIN_079000	84.79	6.78	609.3	2.92747e+07	53	34	10	60.65	371	9917
>EIN_135020	71.09	5.74	615	3.12272e+07	64	30	10	69.71	241	9418
>EIN_399460	70.64	5.99	612	2.98835e+07	49	23	9	39.35	521	3497
>EIN_404630	70.04	4.51	590	3.78031e+07	63	32	2	73.14	283	5281
>EIN_165650	67.17	8.11	792.4	6.31993e+07	65	29	9	46	400	2767
>EIN_096150	66.94	5.74	601.2	1.06327e+07	36	25	6	45.29	616	8012
>EIN_020510	65.06	7.79	770.5	2.85171e+07	49	24	8	53.5	243	4759
>EIN_129200	57.6	7.67	718.6	4.35106e+07	44	19	5	55.48	155	3793
>EIN_398170	56.38	4.93	481.9	1.44088e+07	38	25	7	55.92	422	3468
>EIN_296920	54.65	5.69	627.7	2.84396e+07	50	25	3	60.95	315	9033
>EIN_498720	53.75	6.84	707	7.58387e+07	50	19	2	72.73	176	772
>EIN_083060	51.15	4.12	471.4	9.29585e+06	33	21	4	45.05	535	10113
>EIN_150740	50.94	7.69	731.4	5.29833e+07	35	17	7	64.29	196	3944
>EIN_057740	48.87	6.16	699.2	2.9558e+07	36	23	0	59.27	248	2150
>EIN_273630	48.12	4.62	512.9	1.08784e+07	30	17	4	58.17	263	7451
>EIN_170540	45.76	4.59	560.9	1.82303e+07	32	19	5	63.05	249	10713
>EIN_088120	36.72	4.51	589.7	1.38387e+07	32	23	6	54.01	274	10379
>EIN_074340	35.06	9.38	850.4	3.10048e+07	27	15	6	74.47	141	2802
>EIN_468220	32.99	4.92	623.8	1.35252e+07	31	21	5	41.38	290	11620
>EIN_036460	31.19	5.71	615.3	6.66709e+06	20	15	6	42.74	255	9063
>EIN_060820	28.83	5.36	538.3	3.6647e+06	13	11	4	56.4	172	2308
>EIN_086780	27.05	7.35	672.3	2.45049e+07	22	12	0	54.17	144	10315
>EIN_150880	26.89	4.65	530.2	2.42981e+07	20	10	1	40.62	224	3958
>EIN_031040	26.03	4.14	599.2	5.03408e+06	18	11	3	35.43	223	8866
>EIN_150790	25.21	3.82	413.9	8.01417e+06	19	14	7	53.48	316	3949
>EIN_185790	23.65	4.67	434.4	8.86116e+06	21	12	1	49.7	169	1509
>EIN_111550	23.63	6.69	696.1	2.3113e+07	16	8	2	28.8	250	9095
>EIN_064640	23.21	3.16	343.4	4.72062e+06	18	13	5	48.88	223	11064
>EIN_475920	21.63	4.48	417	4.58583e+06	17	10	3	62.68	209	6514
>EIN_399480	20.29	3.93	468.3	3.30966e+06	11	9	5	52.3	239	3499
>EIN_152900	19.83	4.97	580.5	3.79499e+06	13	9	2	69.16	107	4040
>EIN_478260	19.81	4.24	314.4	1.2442e+06	7	6	1	33.08	263	6783
>EIN_369450	18.96	4.81	501.6	4.83249e+06	12	10	4	47.83	207	2568
>EIN_398770	18.7	10.11	804	1.05446e+07	15	7	2	51.08	139	3488
>EIN_168680	18.63	7.93	731.6	6.93107e+06	8	4	0	28.97	107	10657
>EIN_403690	18.58	3.75	408.1	4.35967e+06	13	11	2	27.95	458	5247
>EIN_335550	17.95	3.82	513.4	3933259	13	10	2	29.23	284	6830
>EIN_411260	17.48	3.86	429.4	4.99639e+06	11	7	0	22.79	351	7624
>EIN_345740	17.19	5.06	538.2	3.30111e+06	9	7	2	37.8	328	11342
>EIN_282030	17.07	5.29	642.3	2.16393e+07	24	8	4	27.54	138	9586
>EIN_058710	17.05	4.64	520.1	2.73445e+06	10	7	1	19.95	441	2197
>EIN_220060	16.53	4.64	341	1787139	7	5	0	24.22	256	5837
>EIN_096020	16.05	3.8	392.3	2.94207e+06	13	10	1	41.82	263	7999
>EIN_186540	15.88	4.65	578.9	1.07471e+07	11	6	1	40	145	1564
>EIN_095200	15.53	3.45	458.2	4.3007e+06	17	8	2	39.02	205	7937
>EIN_133860	15.35	4.64	348.2	2.67813e+06	12	10	2	31.34	402	9382
>EIN_284150	15.04	5.22	395.9	4.15088e+06	10	7	3	28.51	221	10516
>EIN_081800	14.97	2.9	399.1	4.56861e+06	16	9	1	43.4	212	10067
>EIN_335380	14.58	4.52	314.3	3.72252e+06	10	6	0	33.63	223	6813
>EIN_054230	14.49	4.14	477.1	6.60265e+06	15	7	1	16.93	378	1929
>EIN_335230	14.31	3.27	451	3.09631e+06	9	6	1	29.73	222	6808
>EIN_430500	14.21	3.85	416.3	2.31288e+06	10	9	1	32.08	265	213
>EIN_283400	13.92	4.81	541.6	4.8064e+06	11	6	0	43.2	206	10461
>EIN_055880	13.8	3.88	528	4.35703e+06	10	6	0	34.91	106	2014
>EIN_252100	13.29	4.62	514.7	1.64929e+06	9	7	1	28.53	340	479
>EIN_083760	12.97	3.36	368.5	5.35939e+06	15	11	5	60.46	172	10153
>EIN_224650	12.94	3.93	517.4	7.95333e+06	14	10	4	25.54	325	7062
>EIN_399940	12.8	3.44	239.4	1.69111e+06	10	9	3	36.09	302	3515
>EIN_080040	12.77	4.4	504.6	6.1874e+06	12	6	0	40.67	150	9971
>EIN_172680	12.74	3.44	388.7	2.00637e+06	14	8	0	18.4	500	10807
>EIN_485530	12.74	4.73	433.3	1.47251e+06	6	5	2	41.46	123	6126
>EIN_406240	11.93	4.1	277.7	2.7845e+06	10	7	3	26.58	316	5372
>EIN_335390	11.93	3.28	376.5	1.96377e+06	10	8	1	43.91	230	6814
>EIN_495420	11.79	4.42	520	3.17426e+06	6	4	0	29.25	106	8228
>EIN_088110	11.44	3.47	476.6	3.19109e+06	10	5	4	55.55	99	10378
>EIN_341190	11.43	3.56	461.9	2.10455e+06	11	9	0	26.08	372	638
>EIN_054570	11.01	4.5	479	2.34492e+06	5	4	0	23.29	249	1953
>EIN_171860	10.98	3.11	295.5	1.13702e+06	6	6	1	16.42	341	10775
>EIN_274270	10.97	3.75	325.6	1.5714e+06	6	4	3	19	221	7485
>EIN_484840	10.93	3.51	267.8	2.07154e+06	7	7	0	52.82	142	6107
>EIN_135070	10.81	3.4	414	4.29471e+06	10	6	1	28.88	187	9423
>EIN_056300	10.4	4.86	344.7	2.43831e+06	5	4	0	23.39	171	2036
>EIN_134950	10.23	3.62	336.5	4763750	9	7	1	53.45	116	9411
>EIN_403770	10.05	3.77	402.5	1319556	7	5	2	17.78	225	5255
>EIN_403560	9.74	3.33	495.3	7.14122e+06	13	8	2	35	160	5234
>EIN_129370	9.26	3.84	308.7	849093	7	6	2	26.35	334	3810
>EIN_326120	9.08	3.03	358.5	3.13956e+06	10	5	0	27.37	179	7810
>EIN_185200	8.93	3.34	250.4	1.24933e+06	7	7	1	14.42	423	1480
>EIN_379980	8.88	3.57	315.3	1812618	8	4	0	8.64	544	3212
>EIN_335400	8.71	3.63	333.7	1.77483e+06	7	5	0	25.99	304	6815
>EIN_023450	8.47	3.17	414.7	691523	4	4	0	8	750	4833
>EIN_177760	8.4	3.71	408	823340	4	4	0	21.05	247	1216
>EIN_205940	8.35	3.55	394	1635005	5	5	1	26.13	199	3699
>EIN_371130	8.23	2.68	317.6	1.56232e+06	7	5	1	24.56	171	2656
>EIN_187120	7.59	3.39	448.2	2.31241e+06	6	3	0	24.04	104	1592
>EIN_079810	7.4	3.03	419.5	1.5035e+06	6	4	1	12.76	337	9958
>EIN_253600	7.18	3.25	285.9	522875	3	3	1	22.22	144	559
>EIN_135080	7.15	2.62	311.6	1.6784e+06	8	5	2	25.56	270	9424
>EIN_036450	7.1	3.45	276.2	1.02927e+06	4	3	0	19.55	220	9062
>EIN_354210	7.02	1.88	356.5	1837856	8	7	1	26.78	239	8198
>EIN_046810	6.85	2.83	314.2	1.29119e+06	6	5	0	9.47	581	907
>EIN_053190	6.68	3.28	349.6	2.0549e+06	7	7	2	38.71	155	1865
>EIN_224180	6.62	3	382.4	2.07282e+06	6	4	0	17.05	176	7025
>EIN_222730	6.51	3.83	323.9	584628	4	4	2	17.13	397	6960
>EIN_186480	6.35	3.58	332.1	901812	4	3	1	23.26	172	1558
>EIN_267870	6.13	2.36	306.9	1.55128e+06	9	6	1	46.84	158	4269
>EIN_403090	5.99	4.81	302.4	675731	4	4	1	17.72	316	5207
>EIN_169030	5.62	3.57	281.1	858547	4	4	0	43.18	132	10672
>EIN_044540	5.56	3.56	392.1	1.27743e+06	4	3	1	23.33	150	8548
>EIN_095510	5.55	2.93	343.6	533199	2	2	0	15.67	134	7948
>EIN_091990	5.53	2.33	194	1.30548e+06	7	7	2	17.32	358	8725
>EIN_371470	5.18	3.64	453.9	1.61701e+06	6	3	0	15.21	217	2680
>EIN_168870	5.04	4.15	230	831519	3	3	0	13.79	319	10666
>EIN_092050	4.99	5.02	366.4	498966	1	1	1	6.89	305	8731
>EIN_162230	4.98	2.57	302.7	1.82753e+06	6	5	0	36.43	140	8819
>EIN_039050	4.87	1.93	211.1	890735	5	4	1	16.1	292	701
>EIN_206090	4.76	1.88	306.4	1.20135e+06	7	4	1	9.91	434	3704
>EIN_397620	4.72	3.34	372.4	486782	2	2	0	17.59	108	3443
>EIN_498430	4.66	3.54	254.9	1.51595e+06	7	5	1	32.48	157	763
>EIN_372100	4.6	2.88	288.9	988246	4	3	0	22.03	118	2733
>EIN_283540	4.57	1.96	176.9	720128	5	4	1	21.55	297	10465
>EIN_113580	4.56	2.94	313.7	497518	3	2	2	13.04	138	9118
>EIN_430460	4.54	2.45	252.3	1.85825e+06	6	4	1	13.94	287	209
>EIN_487610	4.47	3.89	357.8	340080	2	2	0	6.59	334	6224
>EIN_267990	4.44	2.87	334.6	1.03971e+06	5	3	0	13.43	216	4281
>EIN_409830	4.38	3.62	383.6	271895	2	2	0	11.06	226	9794
>EIN_230790	4.34	2.6	376.9	1.46009e+06	5	3	3	43.18	44	7326
>EIN_083730	4.3	2.4	257	5.32828e+06	3	3	0	7.4	365	10150
>EIN_409500	4.3	2.03	449.3	4.37703e+09	116	1	0	2.7	371	9771
>EIN_182390	4.23	1.88	334.7	560923	3	3	0	9.57	460	1349
>EIN_221750	4.15	4.15	521	834197	2	1	0	5.41	222	6902
>EIN_399700	4.11	2.69	271.8	469893	3	3	1	9.35	246	3511
>EIN_502790	4.08	2.76	317.2	814590	3	3	1	11.29	363	9164
>EIN_379770	4.07	3.35	243.9	373892	2	2	0	17.97	217	3201
>EIN_066100	4.07	2.89	421.9	549709	2	2	0	10.57	265	11160
>EIN_114030	3.98	3.23	381.9	1.00141e+06	2	2	0	13.61	169	9133
>EIN_404450	3.93	1.81	177.3	811155	5	5	1	16.77	310	5263
>EIN_405480	3.88	1.72	193.4	369387	3	3	0	5.42	664	5336
>EIN_083480	3.87	3.87	401.8	1.06119e+06	2	1	0	9.37	128	10135
>EIN_184180	3.77	3.82	418.8	158911	1	1	0	2.35	553	1418
>EIN_053200	3.72	3.38	268.8	557582	2	2	0	18.57	140	1866
>EIN_025670	3.57	2	100.4	421042	3	2	0	28.24	131	4915
>EIN_044460	3.55	3.59	335	144568	1	1	0	3.87	362	8540
>EIN_253310	3.47	3.49	209.9	218244	1	1	0	11.73	179	540
>EIN_092140	3.4	3.12	264	248467	2	2	0	8.49	259	8740
>EIN_034090	3.38	1.74	257.5	1.0215e+06	4	3	1	22.76	123	8951
>EIN_369690	3.29	3.32	280.5	164409	1	1	0	4.11	292	2592
>EIN_268330	3.2	1.27	210.9	728631	3	3	0	14.93	268	4305
>EIN_429590	3.18	2.56	422.1	310183	2	2	0	6.49	262	152
>EIN_187940	3.18	3.09	359.2	1.24349e+06	2	2	0	12.82	195	2965
>EIN_317350	3.1	1.99	339.1	3.06034e+06	6	3	1	11.31	274	8391
>EIN_178550	3.09	3.11	228.2	503468	1	1	0	6.36	173	1245
>EIN_369780	3.07	2.93	283.5	278785	2	2	1	6.17	373	2601
>EIN_250190	3.05	3.07	236.2	178901	1	1	0	6.9	203	398
>EIN_178440	2.98	1.73	222	253969	2	2	0	8.78	262	1244
>EIN_131230	2.98	2.99	189.7	185061	1	1	0	18.4	125	1037
>EIN_086830	2.88	1.42	141	604108	4	4	0	23.08	260	10320
>EIN_015380	2.79	2.83	233.6	180125	1	1	0	2.74	401	4556
>EIN_060160	2.76	1.29	228.3	1.19887e+06	5	4	0	15.45	233	2282
>EIN_085620	2.72	2.74	226.9	91380.8	1	1	0	4.44	225	10239
>EIN_406290	2.63	2.67	353.7	227259	1	1	0	1.71	468	5377
>EIN_093600	2.62	2.64	127.4	78185.5	1	1	0	12.38	202	7857
>EIN_411080	2.54	2.05	367.2	802826	3	3	0	5.71	315	7606

## Sheet: M9 WT-2
M9 WT-2 sample
Description	|Log Prob|	Best |Log Prob|	Best score	Total Intensity	# of spectra	# of unique peptides	# of mod peptides	Coverage %	# AA's in protein	Protein DB number
>EIN_079000	264.4	14.86	857.8	3.85668e+07	116	57	26	84.37	371	9917
>EIN_406320	228.26	16.86	984.5	1.21422e+08	322	60	8	83.97	237	5380
>EIN_398170	217.06	15.2	937.6	4.22574e+07	122	37	19	74.41	422	3468
>EIN_296920	171.35	14.86	874.7	4.01081e+07	124	37	6	71.11	315	9033
>EIN_150880	166.67	16.86	1253	1.35865e+07	86	35	18	60.27	224	3958
>EIN_404630	140.66	13.8	860.4	3.4914e+07	151	39	9	71.73	283	5281
>EIN_468220	134.56	11.77	688.9	7.51139e+07	215	48	18	68.28	290	11620
>EIN_165650	127.38	15.52	877	3.49411e+07	102	28	9	41	400	2767
>EIN_020510	124.12	14.86	876.2	1.25354e+07	74	26	5	79.84	243	4759
>EIN_054570	118.25	11.77	699.5	2.13721e+07	82	26	9	67.47	249	1953
>EIN_086780	112.76	13.86	831.1	34886786	113	28	9	82.64	144	10315
>EIN_498720	107.6	12.26	810.1	4.91014e+07	136	33	6	77.27	176	772
>EIN_154420	104.89	13.77	830.3	1.86019e+07	70	31	17	78.83	222	4122
>EIN_057740	102.1	10.23	655.6	3.51227e+07	133	31	4	68.95	248	2150
>EIN_150740	98.74	16.08	940.5	1.89564e+07	66	20	12	33.16	196	3944
>EIN_135020	97.71	10.86	664	2.40655e+07	93	26	5	86.31	241	9418
>EIN_036460	97.47	21.09	1180.6	2.14195e+07	78	18	10	54.51	255	9063
>EIN_468300	93.26	11.86	719.1	16906340	73	27	8	86.32	117	11628
>EIN_074340	92.57	16.43	1025.7	2.39266e+07	66	27	17	87.23	141	2802
>EIN_083060	82.05	9.86	618.7	7.09291e+06	32	18	3	44.86	535	10113
>EIN_052400	81.53	14.73	1071.9	3.2612e+07	86	21	9	70.67	150	1816
>EIN_031040	70.86	13.2	755.2	1.37062e+07	47	19	5	45.74	223	8866
>EIN_268590	69.55	8.23	550.4	1.4913e+07	68	20	4	57.94	214	4321
>EIN_152900	68.57	12.86	759.5	6.59503e+06	28	14	6	69.16	107	4040
>EIN_053190	65.67	12.77	725.7	1.97826e+07	45	21	8	64.52	155	1865
>EIN_025810	59.54	15.73	906.1	6691618	27	12	7	41.99	181	4919
>EIN_129200	58.32	10.79	766.3	8.47619e+06	40	17	8	86.45	155	3793
>EIN_369450	57.43	11.2	679.7	10523408	49	17	7	57.97	207	2568
>EIN_273630	53.38	9.86	684.5	7.2581e+06	38	14	3	68.82	263	7451
>EIN_150790	52.59	15.09	850.5	3.8559e+06	13	8	4	42.09	316	3949
>EIN_399460	52.45	8.77	571.6	8.43282e+06	34	15	6	28.98	521	3497
>EIN_354210	49.85	13.86	802.2	4.88384e+06	14	7	3	53.56	239	8198
>EIN_060820	48.66	14.09	822.4	6.7301e+06	27	12	5	90.12	172	2308
>EIN_096150	48.44	7.73	588.8	3.73436e+06	23	13	2	27.76	616	8012
>EIN_083760	46.36	15.69	949.9	5.12405e+06	26	13	6	74.42	172	10153
>EIN_185790	46.24	6.12	513.9	1.76496e+07	56	17	6	54.44	169	1509
>EIN_096550	45.75	7.64	532.6	5.43789e+06	25	14	0	56.31	206	8052
>EIN_133860	44.79	12.52	726	6.18185e+06	23	15	4	40.55	402	9382
>EIN_403690	43.24	11.74	664.2	3.67713e+06	21	15	5	39.96	458	5247
>EIN_252100	43.16	12.74	725	5.79754e+06	17	10	1	29.71	340	479
>EIN_475920	43.06	8.55	610.9	6.18252e+06	15	10	4	58.85	209	6514
>EIN_080040	42.91	9.85	601	6.27276e+06	20	8	1	76.67	150	9971
>EIN_088110	42.87	6.66	559.2	9.46794e+06	32	12	8	85.86	99	10378
>EIN_095200	41.24	7.79	550.1	6.54942e+06	41	12	4	60	205	7937
>EIN_281620	38.13	11.51	733	8.86236e+06	27	13	2	50.57	265	9545
>EIN_224650	38.04	7.79	540.6	6.17297e+06	29	13	6	31.69	325	7062
>EIN_484850	37.96	12.77	761.2	7.54601e+06	18	7	6	61.54	143	6108
>EIN_341190	37.23	7.78	524	6.6989e+06	25	13	0	33.87	372	638
>EIN_335380	37.17	15.2	877.4	4.79728e+06	11	5	0	25.56	223	6813
>EIN_186540	36.84	11.09	701.5	1.63969e+07	59	12	4	46.21	145	1564
>EIN_335390	35.85	7.62	510.3	6.58868e+06	19	9	5	53.48	230	6814
>EIN_380970	35.7	13.86	839.7	5.14701e+06	19	14	6	53.8	303	3251
>EIN_398770	33.83	11.77	696.3	4.52071e+06	20	5	2	39.57	139	3488
>EIN_186480	33.81	13.74	751.2	2.72616e+06	14	7	2	55.81	172	1558
>EIN_403560	31.99	5.49	438.9	1.29257e+07	48	15	9	41.87	160	5234
>EIN_088120	31.37	8	522.2	7.07761e+06	36	15	5	36.5	274	10379
>EIN_170540	30.46	9.55	545	6.41842e+06	10	7	4	23.69	249	10713
>EIN_081800	29.49	7.19	493.4	6.25894e+06	31	11	2	41.98	212	10067
>EIN_172680	29.38	9.04	625.9	2.98236e+06	17	10	7	26.8	500	10807
>EIN_169030	29.29	6.62	488.4	6.68999e+06	20	12	4	80.3	132	10672
>EIN_113580	28.45	10.23	632.8	1.78501e+07	43	8	4	39.85	138	9118
>EIN_187120	27.2	5.73	552.4	9.55634e+06	47	9	1	52.88	104	1592
>EIN_406240	26.95	7.15	513.2	1.00401e+07	31	11	7	42.72	316	5372
>EIN_060160	26.74	7.94	561.4	3.47074e+06	12	8	0	23.18	233	2282
>EIN_275120	25.8	11.44	749.1	1.67483e+06	6	5	3	24.1	278	7550
>EIN_058710	25.18	5.88	476.6	4.11026e+06	17	8	2	17.69	441	2197
>EIN_485530	23.38	7.34	595.4	4.28638e+06	9	6	2	35.77	123	6126
>EIN_053200	23.25	7.83	591.4	2774791	12	7	2	42.14	140	1866
>EIN_274270	22.16	7.39	571	2.81019e+06	10	7	6	48.87	221	7485
>EIN_492960	22.15	12.54	839.5	2.11486e+06	7	4	0	23.58	318	6432
>EIN_111550	21.72	10.44	652.3	2391516	8	3	1	13.6	250	9095
>EIN_364370	21.38	7.18	496.9	1.8696e+06	11	6	1	24.37	238	3402
>EIN_056300	21.23	13.74	766.8	1.52025e+06	7	4	0	22.22	171	2036
>EIN_129370	21.11	11.09	678.2	2.02052e+06	11	7	4	24.55	334	3810
>EIN_429590	21	6.66	474.6	2.17942e+06	11	6	1	35.11	262	152
>EIN_184180	19.97	6.72	563	1.8024e+06	6	4	2	14.1	553	1418
>EIN_411260	19.87	8.86	598.9	2539759	10	5	1	12.82	351	7624
>EIN_371130	19.84	4.67	405.9	6.26078e+06	24	8	1	42.11	171	2656
>EIN_335400	19.01	6.29	459.5	2793401	16	4	0	18.75	304	6815
>EIN_187110	19.01	13.2	790.1	1.35135e+06	11	3	1	26.44	174	1591
>EIN_379980	18.63	8.03	604	703350	7	5	1	13.6	544	3212
>EIN_335550	18.58	10.51	664.6	2.57411e+06	10	6	2	19.72	284	6830
>EIN_372100	17.98	6.38	461	4.55428e+06	23	7	0	42.37	118	2733
>EIN_399480	17.94	5.72	581.3	1242006	8	5	2	35.98	239	3499
>EIN_403770	17.67	7.13	490	1628336	12	3	1	15.56	225	5255
>EIN_059820	16.84	6.23	448.5	635872	6	4	1	14.89	423	2268
>EIN_283400	16.17	6.88	515.3	2.54536e+06	9	4	0	33.01	206	10461
>EIN_012090	16.14	9.77	746.2	731883	9	5	4	11.44	813	9633
>EIN_491000	15.7	6.75	622	1.18101e+06	11	4	1	8.58	653	6376
>EIN_025670	15.68	5.66	553.4	2.58234e+06	21	3	0	51.14	131	4915
>EIN_397620	15.61	7.32	508.4	1891017	9	3	1	33.33	108	3443
>EIN_083730	15.35	9.59	614.3	961887	6	4	0	12.88	365	10150
>EIN_083480	15.17	4.93	375.9	3.46409e+06	4	4	2	34.37	128	10135
>EIN_246820	14.95	11.86	726.5	711729	2	2	0	19.37	191	261
>EIN_015380	14.81	6.51	428.2	1.26358e+06	11	7	4	16.21	401	4556
>EIN_399940	14.44	10.37	640.2	867507	10	4	0	16.89	302	3515
>EIN_489960	14.41	13.86	830.8	1.16712e+06	4	3	1	30.4	125	6362
>EIN_185200	13.91	5.48	392.8	2.07257e+06	9	7	1	18.44	423	1480
>EIN_016610	13.72	10.77	618.6	762783	3	3	0	18.54	151	4609
>EIN_088000	13.64	8.48	551.6	2.31858e+06	17	5	3	36.36	99	10377
>EIN_317350	13.37	4.08	298.3	2.08499e+06	13	7	1	24.09	274	8391
>EIN_154450	13.04	9.37	588	379810	5	4	1	32.82	195	4125
>EIN_039050	12.92	6.41	571.9	1.47768e+06	4	4	0	21.92	292	701
>EIN_430460	12.92	12.31	808.7	1.6658e+06	4	2	1	12.2	287	209
>EIN_335230	12.65	9	593.4	2.36338e+06	4	4	3	23.42	222	6808
>EIN_345740	12.41	6.62	444	1.56108e+06	5	5	2	31.71	328	11342
>EIN_220060	12.32	5.69	444.2	3.13655e+06	8	6	1	28.12	256	5837
>EIN_267980	12.21	5.52	427.6	807221	5	5	0	41.03	156	4280
>EIN_379770	12.09	4.79	393.9	1.35416e+06	9	7	3	33.18	217	3201
>EIN_025930	11.84	5.51	360.7	690646	10	6	4	46.72	122	4931
>EIN_372080	11.68	7.61	517.6	1.47156e+06	6	5	1	20.09	224	2731
>EIN_135080	11.58	7.03	455	991967	7	5	3	21.85	270	9424
>EIN_429870	11.56	8.8	605.7	926752	4	4	1	31.7	224	180
>EIN_268040	11.34	11.34	653.8	172716	2	1	0	8.33	228	4286
>EIN_205940	11.28	5.22	393.8	3.12392e+06	8	6	0	35.18	199	3699
>EIN_155140	11.13	4.39	354.5	1.31393e+06	5	4	2	44.44	144	4154
>EIN_168680	10.9	5.49	416.5	582531	3	3	0	34.58	107	10657
>EIN_036450	10.76	7.79	534.7	1.79546e+06	11	4	1	23.18	220	9062
>EIN_269080	10.46	6.46	389.3	433599	2	2	0	22.69	141	4330
>EIN_054230	10.39	4.97	398	2.29926e+06	8	5	1	15.87	378	1929
>EIN_182380	10.06	9.56	659.3	518018	4	2	0	32.48	117	1348
>EIN_221720	9.71	9.74	594.4	1105287	2	2	1	12.16	296	6899
>EIN_230170	9.66	5.4	477.8	364113	5	2	1	6.76	222	7314
>EIN_058010	9.66	8.65	575.9	1.06328e+06	8	3	3	41.18	119	2167
>EIN_175670	9.56	6.87	451.6	1.51531e+06	7	6	4	27.3	304	1117
>EIN_186600	9.38	7.72	543.3	635684	8	2	0	15.76	184	1570
>EIN_048190	9.07	7.72	564.5	1.03144e+06	6	3	2	39.45	109	975
>EIN_095510	8.99	4.74	554.4	569958	5	4	0	45.52	134	7948
>EIN_430810	8.96	5.28	549.6	3.65813e+06	9	6	3	16.28	387	244
>EIN_091990	8.89	6.66	437.4	892104	4	2	0	6.15	358	8725
>EIN_170640	8.8	8.12	639.5	139622	2	2	1	29.9	204	10723
>EIN_162230	8.64	5.68	523	748895	5	2	0	28.57	140	8819
>EIN_267990	8.62	4.43	407.3	706439	3	2	0	6.94	216	4281
>EIN_528660	8.54	4.33	362	1.79502e+06	7	5	2	25.86	263	8598
>EIN_405190	8.36	8.12	531.1	1740164	14	3	2	17.12	146	5317
>EIN_250200	8.24	8.12	536.4	718187	8	1	0	16.55	145	399
>EIN_267870	8.12	6.23	511.8	222361	2	2	0	18.35	158	4269
>EIN_074090	7.39	5.32	339.7	558692	2	2	0	10.78	204	2787
>EIN_486500	7.22	6.6	506.8	509284	3	2	1	58.82	119	6173
>EIN_296940	7.1	3.15	433.7	1.26839e+06	7	3	1	5.95	538	9035
>EIN_079810	7.09	7.08	524.6	1.15235e+06	4	2	0	5.93	337	9958
>EIN_502790	6.87	3.65	340.9	1290572	6	4	1	13.77	363	9164
>EIN_086830	6.68	6.6	407.8	385880	2	2	0	11.54	260	10320
>EIN_485620	6.64	3.24	324.7	1.84293e+06	7	5	0	29.27	205	6135
>EIN_020100	6.46	6.48	398.5	94304.8	1	1	0	9.09	209	4738
>EIN_096000	6.41	3.14	353.6	489201	4	4	0	26.32	209	7997
>EIN_498430	6.33	5.48	415.9	815795	5	2	2	12.1	157	763
>EIN_379310	6.32	5.72	545	2.34092e+06	7	2	0	9.03	277	3175
>EIN_085620	6.31	4.78	386.5	788993	6	4	1	17.33	225	10239
>EIN_046810	6.2	3.54	294.3	1.69017e+06	8	6	3	14.29	581	907
>EIN_312900	6.17	6.17	407.9	120621	3	1	0	3.93	458	2447
>EIN_092180	6.12	3.75	297.6	580121	2	2	1	15.96	307	8744
>EIN_404450	6	4.84	345.7	339245	2	2	1	10	310	5263
>EIN_419340	6	6.04	418.1	65806.5	1	1	0	3.5	428	7394
>EIN_114030	5.81	5.8	440.9	356213	2	1	0	5.92	169	9133
>EIN_371470	5.78	3.67	307.7	1.18514e+06	6	4	1	22.58	217	2680
>EIN_512360	5.77	4.29	306.7	2088020	14	4	1	10.5	362	3874
>EIN_457840	5.72	3.94	372.3	894019	3	3	1	15.89	258	5855
>EIN_221750	5.64	5.25	407.8	830351	7	2	0	6.31	222	6902
>EIN_485750	5.49	3.33	289	276022	3	2	0	12.06	199	6148
>EIN_026930	5.4	5.38	360.3	342572	3	1	1	5.91	220	4991
>EIN_066100	5.35	4.01	367.7	378666	3	3	0	13.96	265	11160
>EIN_284150	5.33	5.33	407.3	688867	2	1	0	9.5	221	10516
>EIN_399700	5.21	5.23	550.9	226481	1	1	0	9.35	246	3511
>EIN_418860	5.12	5.13	392.5	112805	2	1	0	5.1	294	7376
>EIN_029750	5.08	5.1	388.3	162584	1	1	0	4.88	287	8847
>EIN_152950	5.06	4.96	340.9	553882	3	2	1	18.18	154	4045
>EIN_178440	5.02	3.65	434.1	410822	2	2	1	12.21	262	1244
>EIN_173780	4.89	4.91	508.6	203315	1	1	1	10.45	220	10887
>EIN_335430	4.84	4.42	344.5	240393	4	2	0	6.47	340	6818
>EIN_094970	4.84	1.7	255.3	1.08942e+06	5	4	1	20.75	212	7914
>EIN_502380	4.7	4.64	383.5	1.60464e+06	10	3	2	9.04	520	11274
>EIN_187100	4.67	4.65	309.2	495042	5	2	0	6.23	273	1590
>EIN_359250	4.65	4.12	379.6	472126	3	2	0	5.96	218	4432
>EIN_152940	4.63	2.37	322.7	2.58353e+06	9	4	0	17.74	124	4044
>EIN_369780	4.61	4.64	384.2	177389	1	1	0	2.68	373	2601
>EIN_406080	4.59	4.61	360.8	214028	2	1	1	2.6	462	5366
>EIN_222730	4.49	3.9	304.6	606784	2	2	1	7.56	397	6960
>EIN_333300	4.46	3.87	456.4	1.03736e+06	6	2	0	12.24	237	2932
>EIN_182390	4.44	3.18	385.9	506553	7	2	1	5.22	460	1349
>EIN_054850	4.42	4.41	373.2	701637	2	1	1	12.12	165	1971
>EIN_430190	4.34	4.33	260.1	328476	4	1	1	2.74	475	192
>EIN_187920	4.33	4.35	300.6	59499.1	2	1	1	4.84	372	2963
>EIN_083770	4.33	4.31	519.9	471764	3	3	2	14.89	356	10154
>EIN_478260	4.23	2.68	375.4	390630	4	3	1	21.67	263	6783
>EIN_097170	4.14	4.15	383.2	127785	1	1	0	15.07	73	8104
>EIN_282030	4.04	4.01	484	3.03094e+06	3	1	1	13.04	138	9586
>EIN_165640	4.02	4.05	258	38002.2	1	1	0	5.64	266	2766
>EIN_492680	3.95	3.95	286.4	342088	2	2	0	13.28	241	6424
>EIN_391320	3.93	4.01	249.3	172992	1	1	1	1.95	821	5947
>EIN_429390	3.92	3.93	297.1	200360	1	1	1	8.77	171	142

## Sheet: M9 Core-1
M9 Core-1 sample
Description	|Log Prob|	Best |Log Prob|	Best score	Total Intensity	# of spectra	# of unique peptides	Coverage %	# AA's in protein	Protein DB number
>EIN_406320	109.33	6.72	626.4	8.80963e+07	93	47	83.97	237	5380
>EIN_020510	69.21	6.24	685.1	1.99282e+07	45	32	68.72	243	4759
>EIN_079000	62.84	5.01	518.7	9.49423e+06	36	25	61.46	371	9917
>EIN_052400	62.36	7.33	664.8	4.47167e+07	43	27	63.33	150	1816
>EIN_399460	59.83	5.17	589.3	1.09531e+07	38	25	41.65	521	3497
>EIN_498720	58.83	4.65	552.5	4.99027e+07	51	30	76.7	176	772
>EIN_129200	54.36	9.01	752.9	2.88429e+07	33	16	58.06	155	3793
>EIN_404630	53.54	4.07	523.4	1.55604e+07	42	28	71.02	283	5281
>EIN_296920	53.23	4.63	489.9	1.38171e+07	38	25	66.98	315	9033
>EIN_135020	49.5	4.22	545.4	1.346e+07	41	20	69.29	241	9418
>EIN_165650	47.31	5.7	693.1	2.11819e+07	37	23	38.75	400	2767
>EIN_057740	44.23	4.96	558.8	1.67592e+07	42	28	69.76	248	2150
>EIN_170540	43.35	4.23	576.4	9.95488e+06	28	20	65.86	249	10713
>EIN_468220	37.45	4.15	460.5	6.78296e+06	25	20	49.31	290	11620
>EIN_273630	36.84	4.33	366.5	4.22099e+06	21	16	64.26	263	7451
>EIN_150740	30.68	8.04	718.1	1.68813e+07	22	15	41.33	196	3944
>EIN_113580	30.3	7.23	703.1	2.30195e+07	23	11	38.41	138	9118
>EIN_074340	29.94	5.09	585.8	2.12498e+07	33	16	75.89	141	2802
>EIN_398170	29.53	3.76	375.8	4.28302e+06	19	15	43.13	422	3468
>EIN_086780	29.16	6.96	696	13769904	21	11	60.42	144	10315
>EIN_083060	27.53	4.06	307.7	3.63916e+06	20	16	34.21	535	10113
>EIN_088120	25.75	4.27	376.4	4.82299e+06	20	15	43.07	274	10379
>EIN_064640	24.11	3.84	408.9	4.80151e+06	17	13	50.67	223	11064
>EIN_185790	21.22	3.31	310.3	3.8179e+06	17	13	52.66	169	1509
>EIN_150880	21.12	5.96	605.3	1.11618e+07	18	12	29.02	224	3958
>EIN_031040	20.81	3.61	452.6	4.38034e+06	16	12	41.26	223	8866
>EIN_060820	20.1	4.35	473.7	2.23747e+06	11	8	53.49	172	2308
>EIN_369450	18.04	4.28	413.5	2.80089e+06	12	10	53.14	207	2568
>EIN_111550	17.23	7.65	707.1	1.41575e+07	12	6	24.4	250	9095
>EIN_168680	16.29	4.57	554.4	2.296e+06	9	5	42.99	107	10657
>EIN_403560	16.18	3.69	405.8	2.74598e+06	11	7	35.62	160	5234
>EIN_186540	15.87	4.59	501.1	6.35e+06	14	9	48.28	145	1564
>EIN_150790	15.37	4.58	388.4	3709155	8	7	35.76	316	3949
>EIN_096150	14.82	2.75	359.2	1.13678e+06	9	9	20.13	616	8012
>EIN_036460	14.33	3.91	317.3	1.64748e+06	11	8	31.76	255	9063
>EIN_095200	14.16	3.8	423.6	2.34361e+06	11	7	29.27	205	7937
>EIN_252100	14.13	4.04	458.8	1416374	7	6	23.82	340	479
>EIN_056300	13.6	3.84	341.5	2.2417e+06	6	5	28.07	171	2036
>EIN_083760	13.16	4.26	311.8	2.06355e+06	9	7	59.3	172	10153
>EIN_274270	12.89	3.27	236.2	951784	7	7	35.75	221	7485
>EIN_335230	12.82	4.63	437.2	1.55438e+06	9	8	33.33	222	6808
>EIN_152900	12.77	4.68	434.3	1.3808e+06	8	7	69.16	107	4040
>EIN_398770	12.41	3.77	561.5	4.53841e+06	11	7	44.6	139	3488
>EIN_341190	12.32	3.91	351.2	846510	5	5	16.4	372	638
>EIN_058710	12.17	3.66	347.2	1.80906e+06	8	6	17.91	441	2197
>EIN_133860	12.12	2.84	237.2	1.94182e+06	9	9	25.87	402	9382
>EIN_080040	11.77	4.61	489.6	3.50727e+06	9	5	36	150	9971
>EIN_053190	11.58	4	346	2332398	7	6	45.16	155	1865
>EIN_172680	11.46	3.41	392.5	705173	5	5	16.2	500	10807
>EIN_399480	10.84	3.14	200.5	3.10522e+06	5	5	28.03	239	3499
>EIN_403690	10.6	3.58	341.4	1.43622e+06	7	6	13.76	458	5247
>EIN_135070	9.58	3.42	463.2	2.91646e+06	10	5	28.88	187	9423
>EIN_224650	9.3	3.41	347	1.6876e+06	8	5	16.92	325	7062
>EIN_335550	9.28	3.09	254.5	739141	5	5	18.66	284	6830
>EIN_054230	9.17	4.08	341	1.22055e+06	6	4	13.49	378	1929
>EIN_134950	9.15	3.27	236.9	2.83871e+06	9	6	56.9	116	9411
>EIN_088110	8.98	4.07	249.3	1.7706e+06	7	5	54.54	99	10378
>EIN_205940	8.66	3.03	314.7	1.14847e+06	7	7	35.68	199	3699
>EIN_475920	8.5	3.09	319.7	758753	4	3	24.88	209	6514
>EIN_478260	8.12	3.74	253	360275	3	3	23.19	263	6783
>EIN_253600	7.63	3.95	288	579549	3	3	28.47	144	559
>EIN_187120	7.62	3.61	434.2	900639	5	3	24.04	104	1592
>EIN_186480	7.46	3.27	286.7	694516	4	3	18.02	172	1558
>EIN_081800	7.4	3.05	355.3	1.11966e+06	5	4	17.45	212	10067
>EIN_430500	7.3	2.26	281.6	1.49212e+06	7	5	21.13	265	213
>EIN_335380	6.72	2.68	186.3	2.06116e+06	5	4	22.42	223	6813
>EIN_411260	6.5	3.4	249.7	741521	4	3	11.4	351	7624
>EIN_335400	5.84	3.09	221	416774	3	3	13.49	304	6815
>EIN_283400	5.56	2.8	285.5	657371	4	4	21.84	206	10461
>EIN_397620	5.33	3.51	334.4	403062	3	3	33.33	108	3443
>EIN_268590	5.23	2.54	283.9	478338	3	3	15.89	214	4321
>EIN_282030	5.04	3.43	475.2	1.30035e+06	4	2	13.04	138	9586
>EIN_222730	4.99	3.81	252	187165	2	2	7.56	397	6960
>EIN_484840	4.88	3.57	386.5	380697	3	3	28.17	142	6107
>EIN_380970	4.78	1.28	208	915753	5	5	16.17	303	3251
>EIN_284150	4.65	1.98	192.3	887845	3	3	12.67	221	10516
>EIN_429590	4.56	2.97	390	381858	2	2	8.78	262	152
>EIN_399940	4.56	1.38	169.6	783182	5	5	22.19	302	3515
>EIN_345740	4.55	3.3	234.7	294927	2	2	9.45	328	11342
>EIN_484850	4.49	3.32	195.9	601656	2	2	25.17	143	6108
>EIN_150760	4.48	2.2	283.4	609326	3	3	11.65	266	3946
>EIN_495420	4.4	2.82	160	285241	2	2	34.91	106	8228
>EIN_267990	4.22	1.72	258.4	445473	3	3	10.19	216	4281
>EIN_187940	4.05	4.07	277.6	197047	1	1	9.74	195	2965
>EIN_182390	3.95	2.82	212.7	298739	2	2	5.87	460	1349
>EIN_034090	3.93	3.27	257	237158	2	2	22.76	123	8951
>EIN_171860	3.93	1.55	224.4	1.02114e+06	5	4	11.44	341	10775
>EIN_079810	3.6	2.2	281.1	721486	3	2	5.93	337	9958
>EIN_409500	3.55	2.7	450	9.94423e+08	45	1	2.7	371	9771
>EIN_083480	3.54	3.54	318.5	558223	2	1	9.37	128	10135
>EIN_185200	3.54	1.43	128.1	309082	3	3	8.98	423	1480
>EIN_184180	3.51	3.56	460.9	210883	1	1	2.35	553	1418
>EIN_220060	3.48	3.24	210.9	411134	2	2	12.11	256	5837
>EIN_169030	3.48	2.04	175.5	483892	4	3	28.03	132	10672
>EIN_224180	3.39	2.24	262.7	813677	3	2	13.07	176	7025
>EIN_406240	3.21	3.03	128.3	2.54969e+06	2	2	10.13	316	5372
>EIN_253310	3.12	3.14	176.6	132934	1	1	11.73	179	540
>EIN_406560	3.08	1.91	176.7	1.1882e+06	3	2	2.74	475	5394
>EIN_371130	3.02	1.45	146.9	792114	4	3	12.28	171	2656
>EIN_498430	2.94	1.48	198.2	936056	3	2	11.46	157	763
>EIN_091990	2.86	1.87	248.6	321863	2	2	6.7	358	8725
>EIN_335390	2.86	1.53	55.3	296087	3	3	20.43	230	6814
>EIN_025670	2.83	2.84	144.6	81360	1	1	15.27	131	4915
>EIN_354210	2.78	1.36	194	1.2075e+06	3	3	22.59	239	8198
>EIN_092050	2.76	1.54	90.1	781752	2	2	10.49	305	8731
>EIN_221720	2.65	1.5	120.3	264168	2	2	10.47	296	6899
>EIN_317350	2.53	1.71	303	1.43804e+06	6	3	11.68	274	8391
>EIN_025810	2.49	1.49	233.7	291688	3	3	12.71	181	4919
>EIN_403770	2.49	1.24	217.9	478942	4	3	13.33	225	5255
>EIN_230790	2.42	0.87	235.3	550131	4	3	43.18	44	7326
>EIN_250280	2.39	1.38	133.6	157528	2	2	11.14	350	407

## Sheet: M9 Core-2
M9 Core-2 sample
Description	|Log Prob|	Best |Log Prob|	Best score	Total Intensity	# of spectra	# of unique peptides	Coverage %	# AA's in protein	Protein DB number
>EIN_079000	331.66	14.91	883.2	3.73939e+07	113	51	79.78	371	9917
>EIN_398170	280.32	19.3	1104.2	4.71594e+07	129	45	71.09	422	3468
>EIN_406320	261.66	16.12	949.9	1.61656e+08	292	66	79.75	237	5380
>EIN_057740	212.3	15.92	904.6	53690772	124	37	77.02	248	2150
>EIN_296920	209.84	14.92	875.2	4.34754e+07	101	36	66.67	315	9033
>EIN_468220	203.48	14.66	888.2	8.84744e+07	210	43	70	290	11620
>EIN_020510	203.31	14.92	931.4	34439691	119	35	71.19	243	4759
>EIN_150880	200.86	18.43	1049.1	1.81663e+07	106	44	61.61	224	3958
>EIN_404630	198.9	11.95	703.9	52045046	149	41	77.74	283	5281
>EIN_135020	188.76	14.66	863.5	4.21441e+07	135	40	83.82	241	9418
>EIN_498720	159.99	16.69	1046.8	6.99754e+07	128	31	70.45	176	772
>EIN_170540	156.15	13.51	759.4	2.91569e+07	86	32	64.66	249	10713
>EIN_074340	148.21	17.66	1010.7	4.04252e+07	108	29	76.6	141	2802
>EIN_052400	147.33	18.04	1143	5.59744e+07	120	31	87.33	150	1816
>EIN_165650	145.15	16.08	961.4	4.58279e+07	103	30	46	400	2767
>EIN_129200	136.48	18.74	1073.6	2.13511e+07	77	26	69.68	155	3793
>EIN_036460	129.82	17.86	1038.4	2.18055e+07	61	23	59.61	255	9063
>EIN_230170	117.57	14.08	793.6	1.77868e+07	64	28	69.82	222	7314
>EIN_060820	115.39	18.48	1027.7	8.97974e+06	36	19	88.95	172	2308
>EIN_083060	111.48	14.23	821.1	1.08021e+07	43	24	41.87	535	10113
>EIN_086780	111.15	15.92	904.4	3.98045e+07	97	29	86.11	144	10315
>EIN_134950	100.94	12.92	791.1	1.46873e+07	44	22	66.38	116	9411
>EIN_478260	98.66	20.12	1100.5	7.15816e+06	34	17	76.05	263	6783
>EIN_025810	96.75	17.32	975.4	1.37816e+07	58	16	51.93	181	4919
>EIN_133860	93.94	13.13	809.4	1.16445e+07	36	24	38.56	402	9382
>EIN_053190	88.54	14.51	803	1.53133e+07	38	17	65.16	155	1865
>EIN_150740	85.21	13.12	785.1	2.27784e+07	44	16	43.88	196	3944
>EIN_031040	85.14	12.35	731.9	12083422	33	17	44.84	223	8866
>EIN_268590	84.68	11.65	659.6	2.02914e+07	56	18	59.81	214	4321
>EIN_150790	83.52	15.23	803	4.90701e+06	20	11	52.85	316	3949
>EIN_152900	81.41	11.53	659.8	7.844e+06	34	18	72.9	107	4040
>EIN_096150	68.49	14.86	868.3	5245802	21	14	30.03	616	8012
>EIN_185790	66.94	8.65	561.2	1.72694e+07	48	19	61.54	169	1509
>EIN_083760	66.92	12.91	721	6.3721e+06	24	13	69.19	172	10153
>EIN_475920	65.95	10.66	681.7	9.21808e+06	31	15	58.37	209	6514
>EIN_341190	63.48	6.19	512.5	1.28124e+07	35	15	35.48	372	638
>EIN_088110	63.1	9.91	594.1	8.68323e+06	35	13	85.86	99	10378
>EIN_095200	62.99	6.58	519.5	1.10851e+07	48	17	55.12	205	7937
>EIN_169030	62.8	11.08	634	1.02579e+07	30	16	84.85	132	10672
>EIN_403690	62.46	8.65	657.7	5.95525e+06	28	14	36.9	458	5247
>EIN_369450	62.42	7.93	583.1	1.14138e+07	43	16	55.07	207	2568
>EIN_406240	62.16	9.91	593.2	6.20327e+06	27	15	56.33	316	5372
>EIN_371130	60.72	6.92	463.1	1.00649e+07	36	14	49.71	171	2656
>EIN_354210	58.73	16.17	851.1	6.551e+06	20	12	53.97	239	8198
>EIN_335390	55.93	10.89	592.9	7.4033e+06	23	16	72.17	230	6814
>EIN_168680	54.36	11.08	644.8	6545300	21	11	80.37	107	10657
>EIN_335380	53.64	15.91	891	1.03551e+07	25	10	45.74	223	6813
>EIN_345740	52.73	14.2	890.3	4.81623e+06	21	11	68.6	328	11342
>EIN_398770	52.63	13.08	739.1	1.00608e+07	27	10	70.5	139	3488
>EIN_081800	51.94	7.19	542.5	10095066	35	17	57.55	212	10067
>EIN_430500	51.84	11.6	698.9	9.35639e+06	30	14	39.62	265	213
>EIN_273630	51.33	10.28	674.6	3785693	15	12	49.43	263	7451
>EIN_252100	50.65	11.91	672	5.31084e+06	19	12	37.65	340	479
>EIN_058710	46.21	8.36	540.6	7.11357e+06	26	11	28.8	441	2197
>EIN_484850	46.02	7.21	585.4	5.36282e+06	18	9	52.45	143	6108
>EIN_080040	45.34	12.08	695.9	8.78147e+06	21	11	70.67	150	9971
>EIN_129370	45.19	13.23	752.2	3.41081e+06	14	8	42.22	334	3810
>EIN_025670	43.78	13.91	796.2	2.30022e+06	21	8	70.23	131	4915
>EIN_335550	43.42	12.6	724.7	3.36369e+06	13	9	36.62	284	6830
>EIN_096550	42.31	8.04	578.4	7.06248e+06	20	15	59.71	206	8052
>EIN_220060	40.54	11.35	681	3.37274e+06	10	6	30.86	256	5837
>EIN_429590	39.9	7.85	544.8	3.21306e+06	16	11	51.53	262	152
>EIN_380970	39.87	13.92	821.4	6.23797e+06	21	10	33	303	3251
>EIN_088120	39.51	7.31	545.5	9.03844e+06	34	15	44.53	274	10379
>EIN_186540	39.17	10.23	626.8	1.31403e+07	50	9	44.83	145	1564
>EIN_403560	38.35	7.06	514.8	1.21831e+07	36	13	39.37	160	5234
>EIN_274270	38.18	9.92	609.4	5.19737e+06	18	10	32.58	221	7485
>EIN_335230	37.8	9.45	659.5	6.90888e+06	15	9	42.34	222	6808
>EIN_224650	37.58	8.01	544.8	7.99736e+06	26	13	37.85	325	7062
>EIN_399480	35.82	9.91	670.1	2.71641e+06	13	9	78.66	239	3499
>EIN_111550	35.81	12.23	714.2	4.05539e+06	8	4	18.8	250	9095
>EIN_411260	35.73	7.49	468.5	4.94981e+06	17	9	32.76	351	7624
>EIN_036450	34.17	12.6	702.7	2.52868e+06	10	9	39.09	220	9062
>EIN_096020	32.39	8.24	555.5	4.06994e+06	13	8	47.15	263	7999
>EIN_282030	30.91	12.51	720.3	1.71395e+07	43	7	29.71	138	9586
>EIN_283400	28.76	9.94	694.6	2.20607e+06	10	5	31.07	206	10461
>EIN_485530	27.88	7.7	597.9	7.06468e+06	21	6	46.34	123	6126
>EIN_187110	27.58	12.91	748.6	2.08088e+06	9	5	31.03	174	1591
>EIN_172680	27.29	6.87	558.1	1.58379e+06	9	7	22.6	500	10807
>EIN_399460	26.97	7.95	553	1.04396e+07	20	9	19.19	521	3497
>EIN_429870	26.71	9.71	657.8	2.53326e+06	10	6	37.95	224	180
>EIN_399940	26.01	7.33	465.1	3.99037e+06	16	11	38.41	302	3515
>EIN_039050	25.5	8.99	576.6	2239779	7	7	30.48	292	701
>EIN_379980	25.06	7.26	577.5	2.24009e+06	16	6	14.15	544	3212
>EIN_284150	24.97	12.87	778.1	2.17655e+06	7	6	28.96	221	10516
>EIN_053200	24.71	11.51	660.4	1.63976e+06	5	4	28.57	140	1866
>EIN_023450	23.82	7.83	495.9	1.88073e+06	8	6	10.67	750	4833
>EIN_096000	23.74	7.17	456.1	3929256	16	8	37.32	209	7997
>EIN_267990	23.52	7.19	509.1	4.57775e+06	10	6	27.31	216	4281
>EIN_205940	23.22	8.34	578.7	3913576	9	6	43.22	199	3699
>EIN_335400	23.16	8.18	538.7	4.44624e+06	13	8	34.54	304	6815
>EIN_372100	22.33	6.72	486.5	5.38883e+06	19	6	30.51	118	2733
>EIN_011870	22.18	13.59	887.3	741029	4	3	8.87	744	9631
>EIN_060160	22.17	7.94	500.5	4.46339e+06	20	9	24.03	233	2282
>EIN_054570	21.27	6.22	493.4	5.87483e+06	15	5	22.89	249	1953
>EIN_326120	21.15	6.16	621.6	519115	5	5	37.99	179	7810
>EIN_268040	21.07	11.35	664.4	1.50591e+06	9	4	25.88	228	4286
>EIN_184180	20.38	9.08	642.8	1.68247e+06	8	5	14.47	553	1418
>EIN_187120	20.37	5.28	441.9	9.94689e+06	31	7	37.5	104	1592
>EIN_379770	19.87	7.75	592.3	2.77774e+06	14	7	47.47	217	3201
>EIN_046810	19.7	13.13	829.5	1.18752e+06	6	4	11.19	581	907
>EIN_088000	19.34	5.29	400.9	5.72052e+06	24	8	37.37	99	10377
>EIN_086830	19.28	7.94	501.1	1.20517e+06	7	7	34.62	260	10320
>EIN_267980	18.61	7.45	547.6	1.30687e+06	7	3	27.56	156	4280
>EIN_284940	18.39	11.91	685.6	935627	5	4	18.91	439	10565
>EIN_372080	18.13	6.38	479.1	2.61298e+06	8	4	18.75	224	2731
>EIN_253600	17.91	9.15	570.2	1.18652e+06	5	4	23.61	144	559
>EIN_250210	17.85	7.64	486.8	955926	6	4	23.72	215	400
>EIN_215100	17.8	13.64	805	902065	8	8	20.24	420	5018
>EIN_492960	17.29	12.16	760.9	1.03904e+06	7	5	23.9	318	6432
>EIN_403770	17.25	10.16	624.2	970506	6	4	18.67	225	5255
>EIN_221720	16.97	11.91	655	1053771	4	3	17.57	296	6899
>EIN_056300	16.95	11.35	679.7	3.06033e+06	6	3	19.3	171	2036
>EIN_135070	16.95	11.33	715.8	3.43346e+06	14	4	29.95	187	9423
>EIN_114030	16.72	7.89	554.4	1.14448e+06	5	4	38.46	169	9133
>EIN_135080	16.63	7.82	544.6	1.80245e+06	8	4	17.41	270	9424
>EIN_092180	16.24	10.91	615.3	1.21711e+06	5	5	32.9	307	8744
>EIN_055880	16.23	5.26	456.6	3661138	12	7	42.45	106	2014
>EIN_327900	16.19	8.22	556.1	859334	5	4	22.64	265	9252
>EIN_043190	16.12	5.84	401.6	1.25836e+06	4	4	15.15	363	8473
>EIN_335430	16.07	5.73	493.2	919794	8	4	13.53	340	6818
>EIN_175670	15.87	4.23	369	3.1325e+06	12	6	19.41	304	1117
>EIN_317350	15.87	5.1	400.2	1.64317e+06	8	6	25.55	274	8391
>EIN_020100	15.52	7.48	491.6	1.24099e+06	7	4	24.4	209	4738
>EIN_171860	14.92	4.72	503.2	1.02473e+06	6	4	17.3	341	10775
>EIN_150300	14.6	5.61	431.4	1.03904e+06	5	3	23.42	158	3930
>EIN_095510	14.25	8.03	561.1	1.19332e+06	5	4	35.82	134	7948
>EIN_184770	13.97	8.01	540.1	502122	3	2	10.23	303	1447
>EIN_364370	13.82	6.48	487.5	1.54356e+06	8	6	29.41	238	3402
>EIN_113580	13.45	6.78	462.4	4.59205e+06	5	3	13.04	138	9118
>EIN_485730	13.35	5.54	463.2	2.7777e+06	10	4	42.97	121	6146
>EIN_397620	13.14	6.58	480.4	1.83244e+06	7	3	33.33	108	3443
>EIN_369690	13.12	7.32	460.1	639600	3	3	13.7	292	2592
>EIN_154420	13.11	5.75	407.5	293925	4	3	11.71	222	4122
>EIN_185200	13.03	5.68	391.2	3526164	15	9	19.39	423	1480
>EIN_498430	12.96	5.95	403.3	1.06698e+06	5	5	36.31	157	763
>EIN_186600	12.63	8.99	578.6	1349069	7	3	23.91	184	1570
>EIN_016610	12.36	7.33	558.1	1021194	3	2	15.23	151	4609
>EIN_162230	12.29	3.93	420.6	1.51115e+06	11	4	35.71	140	8819
>EIN_313080	12.26	12.23	728.5	208095	2	2	19.12	136	2455
>EIN_486490	12.25	3.84	316.1	1.61582e+06	7	5	14.72	360	6172
>EIN_502790	12.04	4.35	330	2.20674e+06	6	4	13.77	363	9164
>EIN_025930	11.88	6.02	413.6	3.22844e+06	23	6	68.03	122	4931
>EIN_379550	11.86	7.59	513.2	1.40149e+06	9	4	36.51	126	3189
>EIN_074090	11.51	8.26	568.6	592935	3	2	12.25	204	2787
>EIN_048190	11.17	7.46	469	882821	6	3	49.54	109	975
>EIN_268330	10.96	5.37	368.1	1.77496e+06	5	4	17.54	268	4305
>EIN_485620	10.92	5.5	424.9	2.877e+06	8	6	40.49	205	6135
>EIN_246820	10.91	10.92	685.2	259445	1	1	11.52	191	261
>EIN_058010	10.81	4.92	354.3	5.49441e+06	16	7	41.18	119	2167
>EIN_079810	10.51	6	452.7	830549	5	5	23.15	337	9958
>EIN_118050	10.46	6.49	433	339498	2	2	8.14	221	3101
>EIN_083730	10.42	5.47	388	784078	2	2	6.3	365	10150
>EIN_430460	10.38	10.4	718.9	269312	1	1	9.06	287	209
>EIN_063200	10.31	7.31	434.3	244866	3	2	10.53	247	2376
>EIN_250200	10.26	10.23	620.5	535496	3	1	16.55	145	399
>EIN_186480	9.63	8.81	651.2	260866	3	2	25.58	172	1558
>EIN_005670	9.52	4	329	1.71667e+06	5	4	21.56	218	1705
>EIN_379310	9.29	9.17	625.6	1.16336e+06	4	4	18.77	277	3175
>EIN_425430	9.2	6.92	478.8	1.53405e+06	4	3	27.89	147	5616
>EIN_250190	9.18	9.18	584.8	639299	2	1	6.9	203	398
>EIN_222730	9.12	9.15	564.2	155430	1	1	3.78	397	6960
>EIN_457840	9.1	7.64	482.1	1.67156e+06	4	3	14.73	258	5855
>EIN_083480	8.78	7.76	514.1	1.92869e+06	6	4	43.75	128	10135
>EIN_327280	8.58	5.51	486.5	733848	4	4	8.1	568	9200
>EIN_091990	8.57	6.43	471.2	940614	4	3	10.06	358	8725
>EIN_177760	8.55	6.06	444.8	489696	3	3	13.77	247	1216
>EIN_487610	8.07	8.01	549.9	588169	3	3	12.28	334	6224
>EIN_155020	7.96	7.82	573.8	768587	3	3	19.44	144	4152
>EIN_371470	7.83	4.26	308.2	1.8066e+06	8	2	11.98	217	2680
>EIN_058580	7.67	7.66	511.5	118438	2	1	14.62	130	2184
>EIN_015380	7.63	5.02	357	1.34269e+06	6	4	13.72	401	4556
>EIN_065690	7.63	7.65	487.1	318407	2	2	10.93	247	11129
>EIN_437820	7.44	3.67	383.3	1.08847e+06	4	3	13.23	257	6591
>EIN_359250	7.41	6.3	455.9	280940	2	2	13.3	218	4432
>EIN_026930	7.18	7.2	451.3	264517	2	2	15	220	4991
>EIN_391320	7.12	7.15	436.3	444727	3	1	1.95	821	5947
>EIN_096850	7.06	4.71	371.6	1.53378e+06	8	6	4.13	1234	8072
>EIN_333300	7.03	4.47	353.6	3.27753e+06	8	4	16.03	237	2932
>EIN_221750	6.95	6.7	506.1	1.81075e+06	13	3	11.71	222	6902
>EIN_230790	6.93	4.74	351.2	2.64277e+06	8	3	43.18	44	7326
>EIN_402880	6.77	5.21	395.6	1050706	6	2	13.5	163	5196
>EIN_154450	6.75	6.64	459	589236	4	4	24.1	195	4125
>EIN_528660	6.73	3.81	368.7	559225	3	3	18.63	263	8598

## Sheet: ERM-BP
ERM-BP sample
Description	|Log Prob|	Best |Log Prob|	Best score	Total Intensity	# of spectra	# of unique peptides	Coverage %	# AA's in protein	Protein DB number
>EIN_079000	192.72	16.13	1049.6	2.41356e+07	121	40	80.05	371	9917
>EIN_406320	182.85	11.77	789	5.68574e+07	256	54	82.7	237	5380
>EIN_398170	165.08	15.96	1004.4	2.7189e+07	127	41	72.27	422	3468
>EIN_296920	136.97	15.13	912.3	2.66989e+07	133	29	62.86	315	9033
>EIN_150880	126.65	14.27	876.5	1.13373e+07	82	35	63.39	224	3958
>EIN_135020	123.18	13.3	880.4	23831927	133	26	87.97	241	9418
>EIN_404630	121.03	11.88	745.8	3.41953e+07	175	35	62.19	283	5281
>EIN_498720	119.77	17.14	1008.9	3.97719e+07	166	30	75	176	772
>EIN_020510	108.99	14.64	864.2	1.54067e+07	98	24	68.72	243	4759
>EIN_468220	106.79	9.72	638.7	3.44931e+07	179	30	66.21	290	11620
>EIN_036460	102.38	20.22	1159.2	1.15271e+07	61	17	55.29	255	9063
>EIN_052400	93.13	17.18	1147.5	2.67591e+07	87	22	84	150	1816
>EIN_054570	91.46	9.44	587.6	1.73518e+07	79	30	69.48	249	1953
>EIN_057740	87.26	12.35	822.4	2.00388e+07	105	24	68.95	248	2150
>EIN_165650	84.31	11.92	709.8	1.78801e+07	88	22	33.5	400	2767
>EIN_083060	81.82	10.21	611.3	7.31047e+06	40	19	39.07	535	10113
>EIN_074340	77.36	12.17	783.3	16459315	83	22	76.6	141	2802
>EIN_060820	77.19	16.15	1058.7	6.97652e+06	31	18	90.12	172	2308
>EIN_086780	75.25	13.53	852.1	1.98349e+07	82	18	74.31	144	10315
>EIN_230170	62.25	12.44	707.8	1.14038e+07	48	22	63.06	222	7314
>EIN_468300	59.8	7.09	512.1	1.4242e+07	69	20	70.08	117	11628
>EIN_150740	59.51	12.14	763.6	9.45738e+06	38	11	34.69	196	3944
>EIN_053190	56.38	11.44	681.9	9366164	36	13	54.84	155	1865
>EIN_129200	52.14	11.29	687.5	1.12011e+07	73	21	74.84	155	3793
>EIN_354210	49.33	12.99	861.7	3.8282e+06	21	11	62.34	239	8198
>EIN_031040	46.73	7.29	520.6	8.25406e+06	46	15	40.81	223	8866
>EIN_152900	45.32	10.19	708.2	3.78576e+06	20	11	70.09	107	4040
>EIN_025810	45.17	13.22	820.4	2.50022e+06	21	9	40.88	181	4919
>EIN_268590	44.62	7.93	518.4	8.75571e+06	35	12	51.87	214	4321
>EIN_185790	44.45	7.59	547.7	8.44185e+06	46	17	56.21	169	1509
>EIN_252100	34.58	8.18	563.8	3.02431e+06	15	7	27.35	340	479
>EIN_095200	31.74	5.5	467.7	5.46245e+06	41	10	33.66	205	7937
>EIN_335380	31.11	12.21	735.1	2.91418e+06	14	5	32.74	223	6813
>EIN_406240	30.4	10.21	643	4.24986e+06	25	11	35.76	316	5372
>EIN_088120	29.8	6.42	500	5.06415e+06	33	14	45.26	274	10379
>EIN_088110	29.34	4.95	427.4	5.93974e+06	27	12	85.86	99	10378
>EIN_096150	28.25	6.7	557.4	2.29256e+06	13	10	18.67	616	8012
>EIN_369450	27.89	5.66	433.8	5362034	36	13	42.51	207	2568
>EIN_273630	27.27	11.76	715.1	3.26518e+06	19	8	41.44	263	7451
>EIN_430500	27.11	9.92	643.5	2.8753e+06	17	7	25.28	265	213
>EIN_398770	26.97	9.88	750.9	3.53976e+06	25	8	59.71	139	3488
>EIN_403560	26.1	4.86	449.2	7.87462e+06	51	8	38.12	160	5234
>EIN_150790	25.89	6.76	619.1	2.50293e+06	11	9	41.14	316	3949
>EIN_484850	25.71	5.21	516.2	2.65128e+06	15	6	52.45	143	6108
>EIN_081800	24.25	5.06	460.5	3.41906e+06	24	6	27.83	212	10067
>EIN_341190	23.81	5.22	418.8	4.47407e+06	21	7	20.43	372	638
>EIN_224650	23.34	6.6	500.7	2.40204e+06	15	6	23.38	325	7062
>EIN_169030	23.33	6.89	468.5	4.57466e+06	21	10	78.79	132	10672
>EIN_111550	23.01	10.52	700	1.48484e+06	9	4	22	250	9095
>EIN_186540	22.84	8.73	635.7	5.66238e+06	31	7	42.76	145	1564
>EIN_282030	22.76	8.76	602.1	1.1966e+07	51	7	31.88	138	9586
>EIN_053200	22.35	11.44	653	1.92428e+06	9	4	32.14	140	1866
>EIN_380970	22.25	13.13	819.2	2.11409e+06	11	8	34.65	303	3251
>EIN_080040	21.66	7.15	573.2	3.98847e+06	19	10	72	150	9971
>EIN_485530	21.47	8.67	659.5	3.2476e+06	9	5	51.22	123	6126
>EIN_335550	21.39	11.76	704.4	1.90833e+06	11	5	19.01	284	6830
>EIN_403690	21.1	6.53	442.9	1.56347e+06	12	6	16.59	458	5247
>EIN_025670	20.97	11.21	694.7	673049	7	4	45.04	131	4915
>EIN_335390	20.55	7.07	477.6	3.50827e+06	18	9	57.83	230	6814
>EIN_475920	20.09	5.9	501.1	4.08479e+06	16	8	32.06	209	6514
>EIN_345740	19.59	7.21	528.7	1.48696e+06	7	7	32.32	328	11342
>EIN_220060	19.57	5.74	487.6	3.08088e+06	12	6	33.98	256	5837
>EIN_504600	19.49	5.27	504.6	6.83923e+06	56	6	23.81	105	5078
>EIN_083760	19.14	8.18	564.3	3077798	19	7	59.88	172	10153
>EIN_184180	18.92	10.65	659.6	1.42669e+06	7	5	19.53	553	1418
>EIN_371130	18.85	5.87	418	3.78217e+06	29	7	31.58	171	2656
>EIN_186480	18.8	7.29	515.2	1.79925e+06	12	8	56.98	172	1558
>EIN_221720	18.63	9.44	591.8	548162	3	3	17.57	296	6899
>EIN_056300	18.62	12.21	748.3	2.74694e+06	7	3	19.3	171	2036
>EIN_133860	18.26	4.27	321.8	2.63712e+06	13	9	23.88	402	9382
>EIN_129370	17.55	9.42	647.3	758813	5	4	23.05	334	3810
>EIN_399940	17.32	6.64	467.2	1.26476e+06	8	4	24.83	302	3515
>EIN_187110	16.23	9.65	608	910702	6	4	27.01	174	1591
>EIN_170540	16.06	5.8	444.9	4.37747e+06	13	7	23.69	249	10713
>EIN_250210	15.87	6.64	477.7	762900	7	5	21.86	215	400
>EIN_268040	15.85	10.21	607.5	482211	5	3	16.23	228	4286
>EIN_168680	15.73	6.24	503	2.29789e+06	14	4	66.35	107	10657
>EIN_011870	15.26	15.29	991.2	195976	3	2	7.66	744	9631
>EIN_058710	15.12	6.61	473.6	1.58507e+06	9	6	13.15	441	2197
>EIN_065420	14.73	9.99	745.3	1.0453e+06	9	7	14.49	821	11112
>EIN_275120	14.71	6.97	541.7	790768	4	3	25.18	278	7550
>EIN_313080	14.41	14.42	872	159370	1	1	19.12	136	2455
>EIN_284000	14.2	6.58	400.8	1.57313e+06	6	5	21.95	205	10501
>EIN_039050	13.42	6.76	554.8	2.46848e+06	10	5	23.29	292	701
>EIN_246820	12.41	8.95	634.9	934942	5	4	26.18	191	261
>EIN_155140	12.38	7.05	515.3	793391	4	4	22.22	144	4154
>EIN_399460	12.33	6.51	385.8	5.37382e+06	8	6	18.62	521	3497
>EIN_267990	12.16	4.29	351	957558	5	4	19.44	216	4281
>EIN_369690	12.07	4.99	374	549595	4	4	15.41	292	2592
>EIN_063200	11.92	4.71	502.5	545580	4	4	27.13	247	2376
>EIN_429590	11.78	4.91	494	1.46972e+06	8	5	31.68	262	152
>EIN_457840	11.74	6.36	383.7	921411	4	3	15.89	258	5855
>EIN_205940	11.64	6.3	457.1	1.51451e+06	8	3	19.6	199	3699
>EIN_096550	11.54	3.02	287	3.85817e+06	21	12	55.34	206	8052
>EIN_486500	11.46	7.53	589.6	650337	6	2	58.82	119	6173
>EIN_267980	11.46	4.94	378.5	891063	6	5	41.67	156	4280
>EIN_074090	11.38	6.56	542.6	1078424	6	4	21.57	204	2787
>EIN_023450	11.24	6.27	434.3	800662	5	3	6.4	750	4833
>EIN_113580	11.12	7.33	549.3	3.19328e+06	8	2	13.04	138	9118
>EIN_335230	10.87	6.32	410	1.00382e+06	5	3	16.22	222	6808
>EIN_036450	10.74	5.6	401	2.64982e+06	12	7	29.09	220	9062
>EIN_154450	10.32	10.29	641.7	419125	4	3	16.41	195	4125
>EIN_046810	10.07	5.93	602.1	1.17358e+06	9	5	13.08	581	907
>EIN_026930	10.07	6.31	369.9	593518	3	3	18.18	220	4991
>EIN_372080	10	5.57	370.1	652887	3	3	10.71	224	2731
>EIN_025930	9.99	3.43	274.9	1.27349e+06	9	4	36.07	122	4931
>EIN_397620	9.93	5.38	394.2	1.088e+06	8	3	33.33	108	3443
>EIN_274270	9.8	6.46	429.7	2.1377e+06	10	6	27.15	221	7485
>EIN_327900	9.58	6.4	501.1	250835	2	2	16.98	265	9252
>EIN_086830	9.52	6.57	416.5	816834	5	5	25.77	260	10320
>EIN_411260	9.32	4.96	443.9	1.29025e+06	6	5	20.23	351	7624
>EIN_083730	9.12	4.2	323	500375	4	3	8.77	365	10150
>EIN_399480	9.04	4.31	311.7	1.83879e+06	9	4	26.36	239	3499
>EIN_162230	9.01	7.32	600.8	437548	6	5	34.29	140	8819
>EIN_284940	8.38	7.49	575.8	220626	2	2	5.01	439	10565
>EIN_015380	8.3	5.08	355.4	1.19438e+06	7	3	9.23	401	4556
>EIN_135080	8.2	4.11	423.1	760111	4	3	20	270	9424
>EIN_048190	8.05	6.46	431.1	423210	4	3	46.79	109	975
>EIN_405470	8.03	4.37	340.9	190355	2	2	16.27	209	5335
>EIN_296840	7.87	6.46	429.5	711732	4	3	41.82	110	9025
>EIN_095510	7.86	6.96	569.1	470226	5	3	32.09	134	7948
>EIN_372100	7.76	4.16	320	1.23987e+06	10	4	26.27	118	2733
>EIN_114030	7.62	6.4	377.2	386908	2	2	13.61	169	9133
>EIN_418860	7.49	3.99	279	1.27488e+06	6	4	17.01	294	7376
>EIN_296940	7.4	3.74	366.9	739525	5	3	6.69	538	9035
>EIN_016610	7.34	7.34	505.5	531334	2	2	14.57	151	4609
>EIN_172680	7.29	3.69	359.5	491156	4	4	11.6	500	10807
>EIN_221750	7.22	7.13	506.3	529677	6	1	5.41	222	6902
>EIN_335400	7.2	5.39	470.9	923412	8	3	14.14	304	6815
>EIN_095920	7.19	7.21	500.7	205361	1	1	4.72	254	7989
>EIN_379980	7.12	3.21	469.1	842868	8	3	7.72	544	3212
>EIN_283400	7.12	2.8	475.2	773431	7	5	24.76	206	10461
>EIN_403110	6.94	6.66	471.5	628389	4	4	12.22	352	5209
>EIN_364370	6.58	3.81	267.8	1.60935e+06	5	2	13.45	238	3402
>EIN_222730	6.57	6.6	446.5	282783	1	1	3.78	397	6960
>EIN_268330	6.49	3.86	309.9	380649	3	2	10.07	268	4305
>EIN_250190	6.45	6.43	402	598423	3	1	6.9	203	398
>EIN_096000	6.4	4.26	343.9	658735	7	3	15.31	209	7997
>EIN_404450	6.39	6.38	386.3	483739	2	2	9.35	310	5263
>EIN_485730	6.35	3.76	245.6	575410	3	2	23.14	121	6146
>EIN_206080	6.34	4.2	314	1.52955e+06	7	4	18.03	183	3703
>EIN_487610	6.29	6.31	371.9	298547	1	1	4.19	334	6224
>EIN_054930	6.27	4.62	512.7	1.06346e+06	8	3	10.66	272	1979
>EIN_403770	6.05	4.15	333.9	454367	3	3	15.56	225	5255
>EIN_185200	6.02	5.22	368.3	792001	3	2	8.04	423	1480
>EIN_498430	6	5.05	343.2	418859	3	3	25.48	157	763
>EIN_091990	5.88	5.81	414.3	1.35127e+06	7	2	10.34	358	8725
>EIN_284150	5.85	5.87	528.8	221263	1	1	9.5	221	10516
>EIN_096660	5.76	3.2	291.9	1.52414e+06	9	6	31.22	205	8053
>EIN_092050	5.74	5.74	442.5	644303	3	2	10.16	305	8731
>EIN_405480	5.71	4.08	280.5	910733	5	4	10.54	664	5336
>EIN_253310	5.51	5.49	412.1	521722	2	2	14.53	179	540
>EIN_088000	5.51	4.24	356.4	1.62908e+06	19	2	25.25	99	10377
>EIN_145920	5.48	5.46	363.2	544736	4	4	5.37	745	7760
>EIN_177760	5.48	4.85	342.5	237292	2	2	9.31	247	1216
>EIN_054850	5.29	2.7	244.4	726758	3	2	20	165	1971
>EIN_187100	5.19	5.21	470.6	464077	3	2	13.19	273	1590
>EIN_345770	5.09	4.48	359	611195	4	4	10.41	538	11345
>EIN_223740	5.05	5.05	407.2	408383	2	1	5.48	310	7011
>EIN_369780	5.05	5.06	469.8	259561	2	2	3.75	373	2601
>EIN_096020	5.04	3.47	273.6	974147	5	4	19.01	263	7999
>EIN_495420	5.01	5	368.5	283205	2	1	14.15	106	8228
>EIN_079810	4.93	4.93	358.7	268537	2	1	3.26	337	9958
>EIN_065690	4.9	4.92	313.2	227634	1	1	5.26	247	11129
>EIN_119790	4.9	4.93	468.5	179938	2	2	5	520	3165
>EIN_409830	4.67	4.69	326.1	222486	1	1	5.31	226	9794
>EIN_405190	4.62	4.49	398.2	1.89555e+06	10	3	17.12	146	5317
>EIN_058010	4.53	2.55	315.6	1.22475e+06	8	5	50.42	119	2167
>EIN_512360	4.52	4.51	333.9	615038	5	3	13.54	362	3874
>EIN_176700	4.44	4.44	290.5	389109	2	1	4.79	292	1180
>EIN_528660	4.37	4.39	362.9	306598	1	1	7.98	263	8598
>EIN_335430	4.26	3.23	290.2	586714	4	3	13.24	340	6818
>EIN_486490	4.22	4.24	350.4	139017	1	1	5	360	6172
>EIN_250200	4.12	4.07	339.2	612377	4	1	16.55	145	399
>EIN_178440	4.1	3.52	339.5	1.14677e+06	6	3	12.21	262	1244
>EIN_085050	4.09	4.09	312.4	118652	2	1	5.86	290	10212
>EIN_379550	4.04	3.99	253.2	454330	4	3	29.36	126	3189
>EIN_086000	4.01	3.33	342.5	335025	2	2	9.82	163	10267
>EIN_083680	3.92	3.93	387.5	191607	1	1	7.87	127	10145
>EIN_249970	3.86	3.15	275.5	1.25747e+06	5	3	16	300	386
>EIN_169810	3.84	3.85	375	79194.8	1	1	5.35	187	10700
