# Supplementary material for: Identification of two transcription factors that work coordinately to regulate early development in Entamoeba
Source: mBio. 2024 Nov 14;15(12):e02250-24. doi: 10.1128/mbio.02250-24 (PMC11633172; doi:10.1128/mbio.02250-24)
Supplement: Table S3 — Oligonucleotides used in this study. [file mbio.02250-24-s0008.xlsx]

## Sheet: Sheet1
Supplementary Table 3: List of oligonucleotides used in this study
Oligonucleotides used in Electrophoretic Mobility Shift Assay (EMSA)
Name	Sequence
M6-Sense	5’ acgtcagtATAAGAAGTGGAATAcagt 3’
M6-Antisense	5’ acgtactgTATTCCACTTCTTATactg 3’
M9-Sense	5’ acgtcagtTTTTTCACTTTCTTTTcagt 3’
M9-Antisense	5’ acgtactgAAAAGAAAGTGAAAAAactg 3’
M11-Sense	5’ acgtcagtAAATCGACTTTGTTAAcagt 3’
M11-Antisense	5’ acgtactgTTAACAAAGTCGATTTactg 3’
M15-Sense	5’ acgtcagtAATTCCGACCCAAGAcagt 3’
M15-Antisense	5’ acgtactgTCTTGGGTCGGAATTactg 3’
M9 – Core Sense	5’ acgtcagtTCACTTTCcagt 3’
M9 – Core Antisense	5’ acgtactgGAAAGTGAactg 3’
M9 – Mut1 Sense	5’ acgtcagtTTTTGAACTTTCTTTTcagt 3’
M9 – Mut1 Antisense	5’ acgtactgAAAAGAAAGTTCAAAAactg 3’
M9 – Mut2 Sense	5’ acgtcagtTTTTTCAAGTTCTTTTcagt 3’
M9 – Mut2 Antisense	5’ acgtactgAAAAGAACTTGAAAAAactg 3’
M9 – Mut3 Sense	5’ acgtcagtTTTTTCACTTGATTTTcagt 3’
M9 – Mut3 Antisense	5’ acgtactgAAAATCAAGTGAAAAAactg 3’
Oligos used for cloning into pEi-CK vector
Name	Sequence
EIN_066100-FL-AvrII-FP	5’ aaaCCTAGGATGCAAGCAGATGATTTAATC 3’
EIN_066100-FL-SacII-RP	5’ aaaCCGCGGTCAATTCTGTGTGTTGTCTTG 3’
EIN_085620-FL-AvrII-FP	5’ aaaCCTAGGATGGACAAAGACTTGAAAGAT 3’
EIN_085620-FL-SacII-RP	5’ aaaCCGCGGCTAATTATCTTTTCTAGGCAT 3’
EIN_066100∆C-SacII-RP	5’ aaaCCGCGGTCACACATTCACTCGTTCGAGTGT 3’
EIN_066100∆N-AvrII-FP	5’ aaaCCTAGGATGAAGGAAGACAGAGTTGATAAA 3’
EIN_085620∆C-SacII-RP	5’ aaaCCGCGGCTATCGATTTCCTCCAACTTGTTG 3’
EIN_085620∆C-AvrII-FP	5’ aaaCCTAGGATGCATAAACCATATTCTACACAA 3’
Oligos for cloning into pGEX vector (BamHI and NotI restriction sites) and pET-28b vector (HindII and NotI restriction sites)
Name	Sequence
EIN_066100-FL-BamHI-FP	5’ cgGGATCCATGCAAGCAGATGATTTAATC 3’
EIN_066100-FL-HindIII-FP	5’ cccAAGCTTATGCAAGCAGATGATTTAATC 3’
EIN_066100-FL-NotI-RP	5’ atgGCGGCCGCTCAATTCTGTGTGTTGTCTTG 3’
EIN_085620-FL-BamHI-FP	5’ cgGGATCCATGGACAAAGACTTGAAAGAT 3’
EIN_085620-FL-HindIII-FP	5’ cccAAGCTTATGGACAAAGACTTGAAAGAT 3’
EIN_085620-FL-NotI-RP	5’ atgGCGGCCGCCTAATTATCTTTTCTAGGCAT 3’
EIN_085620∆C-NotI-RP	5’ atgGCGGCCGCCTATCGATTTCCTCCAACTTGTTG 3’
EIN_085620∆N-BamHI-FP	5’ cgGGATCCATGCATAAACCATATTCTACACAA 3’
EIN_085620-1to45-NotI-RP	5’ atgGCGGCCGCCTATCCAACTTTCTCGGGGTCA 3’
EIN_085620-RRM-BamHI-FP	5’ cgGGATCCATGAATGTCGAACCTTCACAAAAA 3’
Oligos for RT-PCR
Name	Sequence
EIN_066100-RT-FP	5’ CAATTCGAGAGTTTGGAGGC 3’
EIN_066100-RT-RP	5’ GACGTTGTTTGACACGATGG 3’
EIN_085620-RT-FP	5’ CTTGGCAGCATTAGTAGCGA 3’
EIN_085620-RT-RP	5’ ATACCCCTTTCGCTCTGGAG 3’
EIN_327460-RT-FP	5’ GACATGGTGACTGCTGGAAC 3’
EIN_327460-RT-RP	5’ GCGACCTCGTCATCTTCTTG 3’
